# Supplementary material for: A Triad of Highly Divergent Polymeric Immunoglobulin Receptor (PIGR) Haplotypes with Major Effect on IgA Concentration in Bovine Milk
Source: PLoS One. 2013 Mar 11;8(3):e57219. doi: 10.1371/journal.pone.0057219 (PMC3594236; doi:10.1371/journal.pone.0057219)
Supplement: Table S1 — Phenotype data used for QTL mapping. ID = unique animal identification number. Cohort = cohort 1 or 2, based on year of birth. Phenotypes listed are milk volume, IgA concentration, IgA yield, IgG concentration, and IgG yield for the second and eighth milkings, IgA concentration and yield at mid-lactation, PIGR mRNA expression in liver and fat tissue. (XLS) [file pone.0057219.s002.xls]

## Sheet: Sheet1
ID	Cohort	Milk Vol_2nd Milking	Milk Vol_8th Milking	IgAConcentration_2nd Milking	IgAYield_2nd Milking	IgGConcentration_2nd Milking	IgG Yield_2ndMilking	IgAConcentration_8th Milking	IgAYield_8th Milking	IgGConcentration_8th Milking	IgG Yield_8thMilking	IgAConcentration_MidLactation	IgMConcentration_MidLactation	PIGR_expression_Bt_4695_1_S1_at_OBSFatTissue	PIGR_Expression_Bt_4695_1_S1_at_OBSLiverTissue	PIGR_expression_Bt_4695_1_S1_at_OBSFatTissue_Residual	PIGR_expression_Bt_4695_1_S1_at_OBSLiver_residual
2778	1	8.3	8.7	0.22	1.826	0.45	3.735	0.23	2.001	0.95	8.265	0.6885	11.5127	0.13265	2.2181	-0.757992	0.835369
2779	1	6.9	10.3	0.86	5.934	2.58	17.802	0.34	3.502	1.13	11.639	0.4475	8.09336	0.1135	2.05273	-0.451328	-9999
2780	1	6.8	8.9	1.67	11.356	5.93	40.324	0.57	5.073	1.19	10.591	0.9865	16.2209	0.1156	1.90079	-9999	-9999
2781	1	-9999	-9999	-9999	-9999	-9999	-9999	-9999	-9999	-9999	-9999	-9999	-9999	-9999	-9999	-9999	-9999
2782	1	7.4	11.8	0.89	6.586	4.29	31.746	0.41	4.838	1.31	15.458	0.7415	12.7273	0.077	1.32165	-9999	-9999
2783	1	9.2	12.6	0.49	4.508	5.9	54.28	0.22	2.772	1.04	13.104	0.505	7.61829	0.1075	1.62171	-9999	-0.603595
2784	1	-9999	12.3	1.36	-9999	6.5	-9999	0.47	5.781	1.19	14.637	1.028	19.4659	0.142	2.68887	-0.348795	0.157895
2786	1	9	10.9	3.87	34.83	14.65	131.85	0.45	4.905	2.51	27.359	0.996	17.0546	0.066	1.13012	-9999	-9999
2787	1	-9999	-9999	-9999	-9999	-9999	-9999	-9999	-9999	-9999	-9999	-9999	-9999	-9999	-9999	-9999	-9999
2788	1	6.6	8.1	0.35	2.31	2.11	13.926	0.39	3.159	0.77	6.237	0.559	7.869	0.064	0.900923	0.293617	0.270584
2789	1	-9999	-9999	-9999	-9999	-9999	-9999	-9999	-9999	-9999	-9999	-9999	-9999	-9999	-9999	-9999	-9999
2791	1	-9999	-9999	1.49	22.499	-9999	-9999	0.28	4.704	-9999	-9999	-9999	-9999	-9999	-9999	-0.20629	-9999
2792	1	7.8	10.5	1.43	11.154	6.61	51.558	0.75	7.875	1.34	14.07	1.6225	25.7398	0.1855	2.94283	2.66489	-1.42713
2793	1	9.8	13.5	1.81	17.738	12.92	126.616	0.44	5.94	1.25	16.875	0.814	18.065	0.0865	1.91968	-9999	-9999
2794	1	9	11.1	3.38	30.42	14.39	129.51	0.47	5.217	0.95	10.545	0.8205	15.8415	0.1717	3.31504	-0.457166	-1.43831
2795	1	-9999	-9999	-9999	-9999	-9999	-9999	-9999	-9999	-9999	-9999	-9999	-9999	-9999	-9999	-9999	-9999
2796	1	8.1	11.9	0.66	5.346	3.2	25.92	0.4	4.76	0.92	10.948	0.875	15.775	0.1555	2.80344	-9999	-9999
2797	1	10	11.8	1.57	15.7	7.63	76.3	0.35	4.13	1.25	14.75	1.5295	18.944	0.3015	3.73429	-0.524009	0.614864
2799	1	-9999	-9999	-9999	-9999	-9999	-9999	-9999	-9999	-9999	-9999	-9999	-9999	-9999	-9999	-9999	-9999
2800	1	6.6	10.5	1	6.6	2.48	16.368	0.61	6.405	1.1	11.55	0.6065	10.4131	0.1075	1.84569	0.680681	-0.172496
2802	1	3	7.9	2.84	8.52	38.57	115.71	0.22	1.738	2.23	17.617	0.801	16.8267	0.06815	1.43164	-0.6358	-0.492809
2803	1	9.8	11	1.17	11.466	4.79	46.942	0.37	4.07	3	33	1.2385	19.7187	0.1211	1.92809	-9999	-9999
2804	1	6.2	8	7.97	49.414	28.67	177.754	0.84	6.72	1.97	15.76	0.6705	11.1016	0.0817	1.35272	0.00882	-0.166152
2805	1	10.7	10.9	1.79	19.153	7.96	85.172	0.37	4.033	0.55	5.995	0.7625	14.128	0.1215	2.25122	-9999	-9999
2806	1	6.3	10.7	1.93	12.159	8.67	54.621	0.24	2.568	0.78	8.346	0.6545	10.9395	0.0805	1.3455	-0.216583	0.408362
2807	1	9.7	12	1.46	14.162	2.35	22.795	0.51	6.12	1.11	13.32	0.853	17.0458	0.093	1.85845	0.323177	-1.34111
2808	1	6.9	9.3	1.05	7.245	3.61	24.909	0.6	5.58	0.83	7.719	0.709	12.353	0.14715	2.56381	-9999	-0.402378
2809	1	-9999	-9999	-9999	-9999	-9999	-9999	-9999	-9999	-9999	-9999	-9999	-9999	-9999	-9999	-9999	-9999
2810	1	7	9.5	2.23	15.61	8.3	58.1	0.26	2.47	0.88	8.36	0.5415	8.63306	0.07345	1.171	-9999	-9999
2811	1	6.8	10.6	4.37	29.716	16.33	111.044	0.41	4.346	3	31.8	0.745	13.3994	0.1021	1.83634	-0.312427	0.682985
2813	1	-9999	-9999	-9999	-9999	-9999	-9999	-9999	-9999	-9999	-9999	-9999	-9999	-9999	-9999	-9999	-9999
2814	1	13.2	14.5	2.39	31.548	10.75	141.9	0.44	6.38	0.66	9.57	0.565	11.0479	0.13875	2.7131	-9999	-9999
2816	1	9.4	12.2	0.37	3.478	3.33	31.302	0.35	4.27	0.48	5.856	0.5765	9.07164	0.11	1.73093	0.849898	0.199992
2817	1	8.5	8.9	0.4	3.4	5.09	43.265	0.5	4.45	1	8.9	0.6355	8.99232	0.24	3.396	0.110374	0.627512
2818	1	6.2	11	0.15	0.93	0.9	5.58	0.44	4.84	1	11	0.7055	13.6565	0.1051	2.03444	-9999	-9999
2819	1	6.5	8.7	2.42	15.73	10.12	65.78	0.2	1.74	1.25	10.875	0.191	2.93594	0.073	1.12211	-9999	-9999
2820	1	8.4	11	0.52	4.368	2.86	24.024	0.76	8.36	3	33	0.7565	12.7254	0.147	2.47275	0.4749	0.226446
2821	1	10.2	9.9	0.51	5.202	2.93	29.886	0.28	2.772	0.43	4.257	0.3825	5.8058	0.148	2.24643	-9999	-9999
2822	1	11.1	12.6	4.99	55.389	23.41	259.851	0.33	4.158	1.2	15.12	0.677	12.4133	0.0865	1.58604	0.293631	0.292314
2823	1	-9999	-9999	-9999	-9999	-9999	-9999	-9999	-9999	-9999	-9999	-9999	-9999	-9999	-9999	-9999	-9999
2824	1	8.9	12.5	5.29	47.081	14.02	124.778	0.36	4.5	0.43	5.375	0.747	11.3757	0.127	1.93403	-9999	-9999
2825	1	3.9	8.3	3.9	15.21	8.2	31.98	0.68	5.644	1.62	13.446	1.1155	17.099	0.107	1.64016	-0.158822	-0.18847
2826	1	8.2	8.8	1.1	9.02	4.56	37.392	0.38	3.344	1	8.8	1.2405	14.2923	0.194	2.23516	0.394048	-0.0301
2827	1	8.7	13.5	0.53	4.611	4.05	35.235	0.3	4.05	1.01	13.635	0.23525	4.98394	0.0855	1.81138	-0.130715	0.382206
2828	1	10.7	9.9	2.45	26.215	12.57	134.499	0.31	3.069	2.62	25.938	0.386	8.08119	0.0675	1.41316	-9999	-9999
2829	1	9	11.4	4.3	38.7	9.45	85.05	0.5	5.7	0.59	6.726	0.4965	8.96892	0.07745	1.39908	0.352916	-0.970385
2830	1	8.6	14.2	0.36	3.096	3.09	26.574	0.23	3.266	0.91	12.922	0.4565	9.31611	0.1315	2.68361	-9999	0.0336
2831	1	9.6	12.1	0.82	7.872	6.48	62.208	0.19	2.299	0.86	10.406	0.5385	9.36221	0.11	1.91243	0.427272	-0.0746
2832	1	7.7	13.3	2.16	16.632	9.67	74.459	0.38	5.054	1.06	14.098	0.505	9.94462	0.08975	1.76738	-0.800491	0.26911
2833	1	7.1	8.2	1.19	8.449	6.65	47.215	0.35	2.87	1	8.2	0.8305	12.2261	0.114	1.67824	-0.444624	0.00601
2834	1	12.9	13	0.36	4.644	1.65	21.285	0.66	8.58	0.84	10.92	0.404	8.52129	0.1075	2.26742	0.128801	-0.325767
2835	1	6.9	9.2	3.53	24.357	12.55	86.595	0.44	4.048	0.78	7.176	0.6805	10.6681	0.167	2.61805	0.672656	0.0264
2836	1	15.1	18.4	0.53	8.003	4.15	62.665	0.33	6.072	0.88	16.192	0.5205	11.1573	0.0635	1.36117	-9999	-9999
2837	1	9.4	13.6	4.57	42.958	9.55	89.77	0.42	5.712	1.3	17.68	0.5285	10.604	0.091	1.82585	0.0222	0.560538
2838	1	-9999	-9999	1.25	9	-9999	-9999	0.64	6.272	-9999	-9999	-9999	-9999	-9999	-9999	-0.143114	-0.362454
2840	1	9.1	11	0.56	5.096	3.42	31.122	0.25	2.75	0.73	8.03	0.4285	8.99191	0.09985	2.09531	-0.0945	0.485344
2841	1	8.9	12.1	1.29	11.481	5.39	47.971	0.4	4.84	1	12.1	0.3605	6.14138	0.10975	1.86967	0.0207	-0.85679
2842	1	6	11.3	0.97	5.82	5.06	30.36	0.43	4.859	1	11.3	0.5835	11.4033	0.107	2.09109	0.435976	0.340259
2844	1	10.2	13.7	0.44	4.488	4.33	44.166	0.39	5.343	0.97	13.289	0.6025	10.7202	0.0739	1.31489	-9999	0.088
2845	1	9	5.4	1.32	11.88	8.71	78.39	0.56	3.024	1.43	7.722	0.4945	9.23655	0.097	1.81182	-9999	-9999
2846	1	4.9	9.7	0.34	1.666	4.82	23.618	0.24	2.328	0.85	8.245	0.452	6.72189	0.0665	0.98895	-0.800196	0.180865
2847	1	2.4	10.2	0.87	2.088	7.98	19.152	0.24	2.448	1.38	14.076	0.338	5.34281	0.0668	1.05592	0.327483	0.34861
2848	1	-9999	-9999	3.28	23.288	-9999	-9999	0.53	4.028	-9999	-9999	-9999	-9999	-9999	-9999	0.0479	-0.374257
2850	1	7.9	10.6	0.83	6.557	7.02	55.458	0.36	3.816	1.17	12.402	0.5035	10.1239	0.06835	1.37432	-9999	-9999
2851	1	4.6	11.8	0.36	1.656	2.86	13.156	0.36	4.248	0.78	9.204	0.574	11.2422	0.1115	2.18381	-9999	-9999
2852	1	12.5	8.9	1.13	14.125	25.99	324.875	0.14	1.246	2.97	26.433	0.2125	3.62616	0.09325	1.59124	0.152806	0.434312
2853	1	-9999	-9999	-9999	-9999	-9999	-9999	-9999	-9999	-9999	-9999	-9999	-9999	-9999	-9999	-9999	-9999
2854	1	10.8	9.8	1.03	11.124	7.83	84.564	0.32	3.136	1.01	9.898	0.713	13.053	0.1	1.83071	0.748141	-0.60791
2856	1	8.2	11.4	0.21	1.722	5.53	45.346	0.12	1.368	1	11.4	0.3755	5.91144	0.06875	1.08232	0.371752	0.880165
2857	1	6.6	8	0.31	2.046	5.42	35.772	0.19	1.52	1.29	10.32	0.5175	8.84555	0.09925	1.69647	-9999	0.663274
2858	1	6.6	10.1	0.68	4.488	4.15	27.39	0.23	2.323	0.94	9.494	0.368	6.31646	0.151	2.59181	-9999	-9999
2859	1	3.4	7.4	1.93	6.562	10.79	36.686	0.43	3.182	1.74	12.876	0.6855	9.93485	0.10275	1.48914	-0.491751	-0.807026
2860	1	6.3	10.2	1.25	7.875	8.22	51.786	0.23	2.346	3	30.6	0.4145	6.80372	0.2575	4.22668	-0.368153	-0.703559
2861	1	10.8	9.3	1.21	13.068	21.68	234.144	0.37	3.441	1.69	15.717	0.3465	5.52668	0.1455	2.32072	0.268269	0.687433
2862	1	-9999	-9999	-9999	-9999	-9999	-9999	-9999	-9999	-9999	-9999	-9999	-9999	-9999	-9999	-9999	-9999
2863	1	6.2	7.6	0.94	5.828	5.78	35.836	0.3	2.28	1.79	13.604	0.3355	5.66276	0.14425	2.43473	-0.0177	0.0734387
2864	1	6.7	5.6	1.98	13.266	14.01	93.867	0.29	1.624	1.14	6.384	0.493	8.32114	0.098	1.6541	-9999	-9999
2865	1	4.7	5.2	1.2	5.64	7.88	37.036	0.27	1.404	2	10.4	0.394	6.21957	0.085	1.34179	0.45558	-0.279633
2867	1	9.5	5.8	0.46	4.37	3.85	36.575	0.3	1.74	1.04	6.032	0.5625	8.12411	0.1115	1.61038	-9999	-9999
2868	1	8.2	6.1	0.82	6.724	6.73	55.186	0.27	1.647	1.12	6.832	0.6775	11.5611	0.0775	1.32248	0.0308	0.409195
2869	1	14.3	14.8	0.89	12.727	6.73	96.239	0.2	2.96	1.29	19.092	0.534	10.2299	0.153	2.93104	-9999	-9999
2870	1	-9999	-9999	-9999	-9999	-9999	-9999	-9999	-9999	-9999	-9999	-9999	-9999	-9999	-9999	-9999	-9999
2871	1	2.9	5.5	3.02	8.758	11.41	33.089	0.26	1.43	1.67	9.185	0.396	4.56249	0.2125	2.4483	0.240054	-9999
2872	1	12.9	15.4	0.26	3.354	3.9	50.31	0.09	1.386	0.79	12.166	0.422	7.7226	0.0668	1.22244	-9999	0.639876
2873	1	-9999	-9999	-9999	-9999	-9999	-9999	-9999	-9999	-9999	-9999	-9999	-9999	-9999	-9999	-9999	-9999
2874	1	8.6	11.9	0.59	5.074	8.91	76.626	0.26	3.094	1.22	14.518	0.33285	6.2627	0.1085	2.04147	-0.79977	0.354768
2875	1	-9999	-9999	-9999	-9999	-9999	-9999	-9999	-9999	-9999	-9999	-9999	-9999	-9999	-9999	-9999	-9999
2876	1	-9999	-9999	-9999	-9999	-9999	-9999	-9999	-9999	-9999	-9999	-9999	-9999	-9999	-9999	-9999	-9999
2877	1	-9999	-9999	-9999	-9999	-9999	-9999	-9999	-9999	-9999	-9999	-9999	-9999	-9999	-9999	-9999	-9999
2878	1	7.7	11	0.24	1.848	2.47	19.019	0.38	4.18	0.79	8.69	0.34565	5.36992	0.1698	2.63796	-0.0805	1.77039
2879	2	11	10.7	1.67	18.37	9.54	104.94	0.54	5.778	1.02	10.914	0.4805	9.06543	0.09265	1.748	0.328975	0.041
2880	2	8.7	7.5	0.75	6.525	5.53	48.111	0.62	4.65	1.47	11.025	1.1195	19.3972	0.193	3.34405	-1.12877	0.350865
2881	2	4.5	4.7	1.25	5.625	5.11	22.995	0.43	2.021	0.8	3.76	0.758	12.4716	0.0927	1.52522	-9999	-9999
2882	2	8.4	10.7	0.48	4.032	1.39	11.676	0.26	2.782	0.73	7.811	0.5735	9.91008	0.09955	1.72022	-9999	-9999
2883	2	9.4	12.4	0.9	8.46	5.75	54.05	0.7	8.68	0.76	9.424	0.804	14.949	0.0692	1.28666	-0.417504	0.594535
2884	2	8.4	11.3	0.91	7.644	7.21	60.564	0.36	4.068	1.12	12.656	0.8665	12.9282	0.1278	1.90678	-9999	-9999
2885	2	-9999	-9999	-9999	-9999	-9999	-9999	-9999	-9999	-9999	-9999	-9999	-9999	-9999	-9999	-9999	-9999
2886	2	10.5	12.7	0.49	5.145	5.54	58.17	0.35	4.445	0.74	9.398	0.27415	5.89422	0.0727	1.56305	-9999	0.37392
2887	2	4.7	10.9	1.21	5.687	6.14	28.858	0.63	6.867	0.69	7.521	0.911	19.544	0.0662	1.42021	0.588844	-9999
2888	2	6.3	11	1.39	8.757	10.7	67.41	0.25	2.75	1.09	11.99	0.6205	11.7026	0.0397	0.748742	-9999	-0.740511
2889	2	8.3	10.4	0.73	6.059	4.25	35.275	0.44	4.576	0.65	6.76	0.6615	10.2577	0.08165	1.26612	0.017	-1.1656
2890	2	-9999	-9999	-9999	-9999	-9999	-9999	-9999	-9999	-9999	-9999	-9999	-9999	-9999	-9999	-9999	-9999
2891	2	8.4	9.5	0.22	1.848	2.25	18.9	0.21	1.995	0.59	5.605	0.16815	2.54915	0.07235	1.09683	-9999	-9999
2892	2	9.5	9.7	1.37	13.015	5.53	52.535	0.5	4.85	0.56	5.432	1.0875	22.533	0.09955	2.06268	0.111694	-0.478576
2894	2	4.7	9.4	2.45	11.515	11.43	53.721	0.73	6.862	1.3	12.22	0.4315	6.56168	0.04855	0.738284	-9999	-0.990624
2895	2	-9999	-9999	0.87	7.482	-9999	-9999	0.39	5.499	-9999	-9999	-9999	-9999	-9999	-9999	-9999	-9999
2896	2	-9999	-9999	-9999	-9999	-9999	-9999	-9999	-9999	-9999	-9999	-9999	-9999	-9999	-9999	0.773712	0.206983
2897	2	-9999	-9999	-9999	-9999	-9999	-9999	-9999	-9999	-9999	-9999	-9999	-9999	-9999	-9999	-9999	-9999
2899	2	-9999	-9999	-9999	-9999	-9999	-9999	-9999	-9999	-9999	-9999	-9999	-9999	-9999	-9999	-0.470851	-9999
2900	2	12.3	13.7	0.37	4.551	3.06	37.638	0.25	3.425	0.63	8.631	0.5845	9.94819	0.17405	2.96233	-0.10999	-9999
2901	2	8.4	10.8	4.68	39.312	15.8	132.72	0.49	5.292	0.49	5.292	1.249	18.352	0.1895	2.78439	-0.443448	-0.251914
2902	2	7.3	11	1.08	7.884	3.68	26.864	0.33	3.63	0.79	8.69	1.0565	21.285	0.1337	2.69361	-0.20061	-9999
2903	2	5.6	12.5	2.07	11.592	9.67	54.152	0.35	4.375	1.14	14.25	0.833	13.5224	0.1207	1.95936	-9999	-9999
2904	2	16.7	12.5	0.31	5.177	4.6	76.82	0.25	3.125	0.89	11.125	0.439	8.31173	0.0575	1.08867	0.123854	0.136582
2905	2	-9999	-9999	1.9	21.66	-9999	-9999	0.79	9.006	-9999	-9999	-9999	-9999	-9999	-9999	0.212937	-0.105596
2906	2	6.3	8.8	2.47	15.561	15.71	98.973	0.24	2.112	0.81	7.128	0.407	4.93374	0.0729	0.88371	1.64104	0.823203
2907	2	9	12.2	12.45	112.05	43.2	388.8	0.3	3.66	0.87	10.614	1.2485	13.8583	0.2765	3.06915	0.55272	-0.14604
2908	2	8.2	9.7	2.18	17.876	13.23	108.486	0.47	4.559	0.48	4.656	0.6145	10.8316	0.10365	1.827	-9999	-9999
2909	2	7	9.4	0.97	6.79	2.37	16.59	0.52	4.888	0.69	6.486	0.723	10.6474	0.1085	1.59784	-9999	0.226459
2910	2	-9999	-9999	-9999	-9999	-9999	-9999	-9999	-9999	-9999	-9999	-9999	-9999	-9999	-9999	-9999	-9999
2911	2	-9999	-9999	-9999	-9999	-9999	-9999	-9999	-9999	-9999	-9999	-9999	-9999	-9999	-9999	-9999	-9999
2913	2	8.4	11.7	1.17	9.828	10.02	84.168	0.34	3.978	1.37	16.029	0.2048	2.77211	0.2715	3.67495	-9999	-9999
2914	2	-9999	-9999	-9999	-9999	-9999	-9999	-9999	-9999	-9999	-9999	-9999	-9999	-9999	-9999	-9999	-9999
2915	2	-9999	-9999	-9999	-9999	-9999	-9999	-9999	-9999	-9999	-9999	-9999	-9999	-9999	-9999	-9999	-9999
2916	2	-9999	-9999	-9999	-9999	-9999	-9999	-9999	-9999	-9999	-9999	-9999	-9999	-9999	-9999	-9999	-9999
2917	2	11.3	7.8	2.31	26.103	17.49	197.637	0.33	2.574	0.92	7.176	0.3685	6.14167	0.02525	0.420833	-9999	0.278189
2918	2	-9999	-9999	-9999	-9999	-9999	-9999	-9999	-9999	-9999	-9999	-9999	-9999	-9999	-9999	-9999	-9999
2919	2	12.2	6.7	0.44	5.368	2.83	34.526	0.31	2.077	0.61	4.087	0.4185	8.23329	0.0485	0.954157	-9999	-9999
2920	2	9.8	11.9	2.18	21.364	9.21	90.258	0.41	4.879	0.95	11.305	1.299	28.7945	0.23125	5.12604	-9999	-9999
2921	2	5.6	4.4	0.33	1.848	4.02	22.512	0.55	2.42	0.95	4.18	0.2763	4.80394	0.1846	3.20958	0.023	-0.215389
2923	2	-9999	-9999	-9999	-9999	-9999	-9999	-9999	-9999	-9999	-9999	-9999	-9999	-9999	-9999	-9999	-9999
2924	2	-9999	-9999	-9999	-9999	-9999	-9999	-9999	-9999	-9999	-9999	-9999	-9999	-9999	-9999	-9999	-9999
2925	2	5.4	10.5	5.96	32.184	21.9	118.26	0.49	5.145	1.33	13.965	0.8065	11.8663	0.11505	1.69277	-0.250199	0.0483
2926	2	8.2	9.6	0.67	5.494	2.26	18.532	0.49	4.704	0.5	4.8	0.894	13.2312	0.3075	4.551	-9999	-9999
2927	2	10.5	11.9	0.66	6.93	4.94	51.87	0.39	4.641	0.8	9.52	0.5805	8.8236	0.07885	1.19852	-9999	-9999
2928	2	-9999	-9999	0.27	1.566	-9999	-9999	0.6	4.32	-9999	-9999	-9999	-9999	-9999	-9999	-9999	-9999
2929	2	3.3	10.9	0.96	3.168	8.95	29.535	0.24	2.616	1.39	15.151	0.20365	3.82862	0.10485	1.97118	-0.342316	-9999
2930	2	7.2	12.4	1.87	13.464	14.97	107.784	0.37	4.588	0.77	9.548	0.825	12.298	0.1885	2.80991	-9999	0.600804
2931	2	6.6	10.3	2.31	15.246	10.45	68.97	0.63	6.489	0.69	7.107	0.7765	12.3205	0.1227	1.94684	0.0516	0.773424
2932	2	8.9	5.8	0.45	4.005	0.99	8.811	0.54	3.132	5.44	31.552	0.478	9.64285	0.1397	2.81821	-9999	0.416388
2933	2	2.6	8.7	1.54	4.004	2.4	6.24	0.68	5.916	1.22	10.614	0.3795	6.73486	0.08405	1.49161	-9999	-9999
2934	2	9.5	11.7	1.06	10.07	8.63	81.985	0.38	4.446	1.12	13.104	0.3523	5.56869	0.10695	1.69052	-9999	6.24e-13
2935	2	-9999	-9999	0.56	5.656	-9999	-9999	0.48	2.688	-9999	-9999	-9999	-9999	-9999	-9999	-0.137738	-0.1
2936	2	4.6	4.8	2.5	11.5	5.45	25.07	1.32	6.336	2.25	10.8	1.26	22.5204	0.1012	1.80878	-0.0581	-0.528438
2937	2	9.7	14.8	4.81	46.657	28	271.6	0.38	5.624	0.69	10.212	0.895	15.6028	0.1397	2.43544	-0.111432	-0.499968
2938	2	-9999	-9999	0.34	2.38	-9999	-9999	0.25	1.9	-9999	-9999	-9999	-9999	-9999	-9999	0.92565	-0.226835
2939	2	9.8	12.2	0.9	8.82	5.17	50.666	0.24	2.928	0.52	6.344	1.215	21.1005	0.20565	3.57145	-0.791105	-0.817562
2940	2	6.9	8.8	1.2	8.28	14.69	101.361	0.3	2.64	1.37	12.056	0.645	8.23296	0.138	1.76147	-9999	-9999
2941	2	8.8	9.5	0.96	8.448	5.44	47.872	0.69	6.555	1.2	11.4	1.6	28.4373	0.31605	5.61726	-9999	-9999
2942	2	6.9	9.2	0.13	0.897	2.83	19.527	0.4	3.68	0.88	8.096	0.685	11.1016	0.1511	2.44883	-9999	-9999
2943	2	-9999	-9999	0.4	3.44	-9999	-9999	1.46	17.52	-9999	-9999	-9999	-9999	-9999	-9999	-9999	0.27149
2944	2	6.9	10.5	2.86	19.734	22.55	155.595	0.29	3.045	1.18	12.39	0.345	5.82064	0.0734	1.23836	-0.267385	-0.0954
2952	1	9.5	-9999	0.25	2.375	1.64	15.58	0.38	-9999	0.9	-9999	0.6805	13.5031	0.1123	2.22835	-0.333335	0.0163
2953	1	10.9	10.9	0.2	2.18	1.68	18.312	0.37	4.033	0.64	6.976	0.413	7.5815	0.076	1.39514	-9999	-9999
2954	1	16	13.9	3.19	51.04	4.96	79.36	0.5	6.95	1.24	17.236	0.454	10.3382	0.063	1.4346	-9999	-0.803632
2956	1	-9999	-9999	-9999	-9999	-9999	-9999	-9999	-9999	-9999	-9999	-9999	-9999	-9999	-9999	-9999	-9999
2957	1	1.1	4.3	0.5	0.55	5.28	5.808	0.39	1.677	0.8	3.44	0.693	14.6718	0.16295	3.44988	-9999	-9999
2958	1	6.1	10.8	0.63	3.843	8.16	49.776	0.25	2.7	0.86	9.288	0.717	11.7537	0.17	2.78679	0.672079	0.397464
2959	1	3.7	4.8	2.23	8.251	8.15	30.155	0.35	1.68	0.65	3.12	0.221	3.25501	0.049	0.7217	-0.284504	-9999
2960	1	11.8	10.2	1.25	14.75	8.02	94.636	0.13	1.326	0.89	9.078	0.1741	1.97603	0.1675	1.90112	-9999	-9999
2961	1	8.6	10	0.56	4.816	2.56	22.016	0.49	4.9	0.82	8.2	1.017	17.1437	0.1319	2.22346	-9999	-9999
2962	1	9.1	10.7	2.05	18.655	8.6	78.26	0.52	5.564	0.8	8.56	1.397	21.9828	0.102	1.60504	-9999	-0.238134
2963	1	10	14.1	2.06	20.6	21.83	218.3	0.23	3.243	2.27	32.007	0.3915	8.72206	0.043	0.957979	-0.454852	1.19642
2964	1	4.9	9.4	5.42	26.558	30.18	147.882	0.22	2.068	1.27	11.938	1.874	9.09611	-9999	-9999	0.25737	-0.234429
2965	1	-9999	-9999	-9999	-9999	-9999	-9999	-9999	-9999	-9999	-9999	-9999	-9999	-9999	-9999	-9999	-9999
2966	1	7.5	7.9	2.47	18.525	5.62	42.15	0.72	5.688	1.32	10.428	1.563	23.6236	0.221	3.34026	-9999	-9999
2967	1	7.4	12.3	0.95	7.03	7.5	55.5	0.25	3.075	0.93	11.439	0.7315	12.0923	0.08	1.32246	-9999	-0.331022
2968	1	12.3	15.6	0.56	6.888	2.3	28.29	0.43	6.708	0.78	12.168	0.6255	15.6856	0.0834	2.09142	-9999	-9999
2969	1	-9999	-9999	-9999	-9999	-9999	-9999	-9999	-9999	-9999	-9999	-9999	-9999	-9999	-9999	-9999	-9999
2970	1	12.8	12	0.77	9.856	4.35	55.68	0.39	4.68	0.72	8.64	0.83	15.4617	0.0545	1.01526	0.229842	-9999
2971	1	9.4	9.7	0.33	3.102	3.32	31.208	0.14	1.358	0.81	7.857	0.5005	7.02487	0.082	1.15093	0.264048	0.859064
2972	1	14.8	13.8	1.04	15.392	4	59.2	0.32	4.416	0.6	8.28	0.5765	10.1135	0.113	1.98234	-9999	-1.76886
2973	1	9	13.6	0.19	1.71	3.29	29.61	0.11	1.496	1.02	13.872	0.1237	2.59063	0.0615	1.28799	0.520864	1.38998
2974	1	7.6	9.8	0.54	4.104	2.33	17.708	0.36	3.528	3	29.4	0.8635	14.8399	0.15	2.57786	-9999	-0.47862
2975	1	-9999	-9999	-9999	-9999	-9999	-9999	-9999	-9999	-9999	-9999	-9999	-9999	-9999	-9999	-9999	-9999
2976	1	9	5.6	0.19	1.71	1.77	15.93	0.14	0.784	0.64	3.584	0.4085	7.6798	0.081	1.5228	-0.144066	-0.0363
2977	1	6.7	9.2	0.3	2.01	4.72	31.624	0.08	0.736	0.79	7.268	0.333	5.28281	0.1075	1.70541	-9999	-9999
2978	1	5.3	8.5	2.43	12.879	10.62	56.286	0.37	3.145	2	17	1.1145	13.7243	0.19	2.33971	-9999	-9999
2979	1	3.8	8.1	0.43	1.634	3.55	13.49	0.28	2.268	0.91	7.371	0.973	12.4057	0.1215	1.54913	-0.214017	0.441743
2980	1	8.7	13	1.98	17.226	12.12	105.444	0.4	5.2	0.85	11.05	0.77	14.179	0.271	4.99027	-9999	-9999
2982	1	11.9	5.2	0.83	9.877	4.43	52.717	0.56	2.912	1.21	6.292	1.01	18.7644	0.1365	2.53598	-9999	-9999
2984	1	5.6	9.4	2.5	14	13.46	75.376	0.4	3.76	1.43	13.442	1.4615	20.8264	0.3365	4.79512	-9999	-9999
2986	1	9.8	8.4	0.64	6.272	3.51	34.398	0.47	3.948	0.9	7.56	1.064	18.0634	0.08	1.35815	0.705786	-0.678455
2987	1	6.9	-9999	0.78	5.382	7.93	54.717	0.24	-9999	1.13	-9999	0.643	9.49344	0.07	1.0335	-9999	-9999
2988	1	13.2	16.1	1.12	14.784	7.37	97.284	0.18	2.898	0.93	14.973	0.2795	5.74572	0.0662	1.36088	-0.352265	0.899245
2989	1	11.4	9.8	1.66	18.924	7.11	81.054	0.4	3.92	0.76	7.448	1.21	16.9054	0.1625	2.27036	-9999	0.654892
2990	1	11.5	12.8	3.35	38.525	11.28	129.72	0.35	4.48	0.9	11.52	0.9955	16.8666	0.1153	1.95351	-9999	-9999
2991	1	15.6	11.6	1.65	25.74	7.89	123.084	0.43	4.988	0.99	11.484	0.386	7.87164	0.074	1.50907	-0.406989	0.551788
2992	1	8.7	11	1.56	13.572	7.87	68.469	0.24	2.64	1.04	11.44	0.3395	6.44322	0.1184	2.24706	-0.519964	-0.5982
2993	1	5.3	6	0.42	2.226	2.49	13.197	0.52	3.12	1.21	7.26	1.7305	14.0665	0.313	2.54424	-8.88e-16	-0.601395
2994	1	10.9	13.2	2.06	22.454	9.54	103.986	0.45	5.94	0.87	11.484	0.6915	13.8004	0.0735	1.46685	-9999	-9999
2995	1	7.9	10.5	3.29	25.991	6.99	55.221	0.23	2.415	0.74	7.77	0.579	9.28468	0.111	1.77996	-0.57152	-0.57544
2996	1	11	10.6	0.65	7.15	2.21	24.31	0.58	6.148	0.74	7.844	1.655	28.8561	0.1055	1.83947	0.0157	0.111007
2997	1	7.6	8.9	2.69	20.444	9.2	69.92	0.5	4.45	1.08	9.612	1.183	17.7957	0.1155	1.73745	-9999	-9999
2998	1	8.3	14.9	2.94	24.402	12.37	102.671	0.45	6.705	0.72	10.728	0.4995	9.8009	0.15535	3.04819	0.812255	0.627305
2999	1	6	-9999	1.59	9.54	6.51	39.06	0.46	-9999	1.3	-9999	1.1645	16.6274	0.16025	2.28814	-9999	-9999
3000	1	10.1	10.5	1.25	12.625	6.73	67.973	0.4	4.2	2	21	1.123	17.5879	0.08815	1.38056	-0.131579	0.603965
3001	1	7.6	9	1.12	8.512	9.15	69.54	0.22	1.98	1.06	9.54	0.5105	7.61739	0.10115	1.5093	0.174344	-0.546946
3002	1	10.2	9.9	0.47	4.794	1.6	16.32	0.43	4.257	0.68	6.732	0.906	15.0331	0.085	1.41039	-9999	-9999
3003	1	-9999	-9999	1.62	7.614	-9999	-9999	0.15	0.915	-9999	-9999	-9999	-9999	-9999	-9999	-9999	0.578204
3005	1	7.4	11.3	2.09	15.466	5.26	38.924	0.36	4.068	1.16	13.108	0.6165	9.55101	0.22075	3.41993	0.152885	0.220395
3006	1	2.1	10.2	0.42	0.882	1.59	3.339	0.39	3.978	0.94	9.588	1.338	21.0066	0.21275	3.34017	0.0723	-0.91798
3007	1	8.2	10.7	0.51	4.182	2.19	17.958	0.34	3.638	1.01	10.807	0.639	11.292	0.1487	2.62774	-9999	-9999
3008	1	-9999	-9999	-9999	-9999	-9999	-9999	-9999	-9999	-9999	-9999	-9999	-9999	-9999	-9999	-9999	-9999
3009	1	-9999	-9999	-9999	-9999	-9999	-9999	-9999	-9999	-9999	-9999	-9999	-9999	-9999	-9999	-9999	-9999
3010	1	8.4	9.2	1.41	11.844	8.65	72.66	0.37	3.404	1.01	9.292	0.584	8.79754	0.15195	2.28902	-9999	-0.347611
3011	1	12.7	16.4	2.18	27.686	5.9	74.93	0.59	9.676	0.83	13.612	0.5585	11.6846	0.0595	1.24483	0.0526796	-1.19841
3012	1	9.9	12.3	1.28	12.672	5.92	58.608	0.49	6.027	1.01	12.423	0.745	13.6069	0.1613	2.94603	-9999	0.299744
3013	1	7.5	10.1	1.04	7.8	0.41	3.075	0.59	5.959	0.92	9.292	1.094	16.0584	0.16965	2.49022	0.632269	-0.186428
3014	1	7.7	8.5	0.52	4.004	1.99	15.323	0.3	2.55	0.97	8.245	0.916	12.4183	0.1515	2.05391	-0.430377	0.00178
3015	1	-9999	-9999	-9999	-9999	-9999	-9999	-9999	-9999	-9999	-9999	-9999	-9999	-9999	-9999	-9999	-9999
3016	1	8.7	11.2	2.16	18.792	7.49	65.163	0.4	4.48	1.05	11.76	1.0225	15.2499	0.1993	2.97242	-0.273287	-0.730744
3017	1	9.2	9.5	3.3	30.36	8.36	76.912	0.76	7.22	0.93	8.835	0.914	14.513	0.137	2.17536	-9999	0.283044
3018	1	1.1	1.9	5.36	5.896	33.33	36.663	1.43	2.717	1.42	2.698	1.6205	19.1566	0.1769	2.09121	-9999	-9999
3019	1	8.6	11.1	0.37	3.182	2.64	22.704	0.37	4.107	1.04	11.544	0.5935	9.86058	0.14185	2.35674	0.241613	0.277543
3020	1	4.7	11	3.24	15.228	7.29	34.263	0.44	4.84	1.38	15.18	0.467	7.47559	0.12585	2.01457	0.785053	0.291915
3021	1	2.2	4	6.31	13.882	28.72	63.184	0.72	2.88	1.13	4.52	2.0755	23.7086	0.4195	4.79198	-9999	-9999
3022	1	7.1	8.7	1.81	12.851	8.2	58.22	0.23	2.001	0.99	8.613	0.6215	10.0328	0.061	0.984714	-1.08583	-0.164185
3023	1	9.5	5.9	3.73	35.435	14.67	139.365	0.55	3.245	1.54	9.086	0.5905	11.6497	0.1463	2.88629	-0.166308	-9999
3024	1	-9999	-9999	-9999	-9999	-9999	-9999	-9999	-9999	-9999	-9999	-9999	-9999	-9999	-9999	-9999	-9999
3025	1	9.5	12.5	1.43	13.585	2.89	27.455	0.55	6.875	1	12.5	1.081	18.6164	0.1825	3.14291	-9999	-9999
3026	1	-9999	-9999	-9999	-9999	-9999	-9999	-9999	-9999	-9999	-9999	-9999	-9999	-9999	-9999	-9999	-9999
3027	1	-9999	-9999	-9999	-9999	-9999	-9999	-9999	-9999	-9999	-9999	-9999	-9999	-9999	-9999	-9999	-9999
3028	1	-9999	-9999	-9999	-9999	-9999	-9999	-9999	-9999	-9999	-9999	-9999	-9999	-9999	-9999	-9999	-9999
3029	1	10.7	11.5	0.63	6.741	6.12	65.484	0.24	2.76	0.83	9.545	0.837	17.7186	0.12655	2.67897	-9999	-9999
3030	1	11.2	17.5	1.44	16.128	1.32	14.784	0.52	9.1	0.62	10.85	1.0935	17.043	0.1035	1.61312	0.125147	-0.524712
3031	1	9.6	12.1	1.12	10.752	5.4	51.84	0.3	3.63	0.63	7.623	0.435	8.47939	0.062	1.20856	-9999	0.273233
3033	1	8.3	6.2	1.4	11.62	4.59	38.097	0.36	2.232	0.69	4.278	0.489	7.71223	0.079	1.24594	-9999	-9999
3034	1	3.8	8.3	3.99	15.162	12.69	48.222	0.76	6.308	2.01	16.683	0.821	11.2477	0.16515	2.26255	0.337646	0.289343
3035	1	7.8	8.7	1.25	9.75	1.52	11.856	0.41	3.567	0.53	4.611	0.722	13.2178	0.04985	0.912611	-0.437084	0.29198
3036	1	6.8	9.8	1.28	8.704	2.64	17.952	0.71	6.958	1.08	10.584	0.9575	15.3495	0.11395	1.82671	-9999	-9999
3037	1	9.2	5.5	1.38	12.696	5.86	53.912	0.46	2.53	1.07	5.885	0.9245	12.6016	0.1545	2.10595	-9999	-9999
3038	1	11.7	13	3.8	44.46	5.16	60.372	0.49	6.37	0.72	9.36	0.723	14.9971	0.0825	1.71129	-0.2816	0.309695
3039	1	9.7	11.7	1.28	12.416	8.27	80.219	0.25	2.925	0.65	7.605	0.8965	17.3729	0.09865	1.9117	-9999	-9999
3041	1	4.9	3.4	0.2	0.98	3.89	19.061	0.1	0.34	1.75	5.95	0.10235	1.46141	0.0885	1.26365	-0.167764	-0.715662
3042	1	4.2	9.8	0.29	1.218	5.36	22.512	0.14	1.372	1.28	12.544	0.3565	5.98665	0.20905	3.51055	-9999	-9999
3043	1	-9999	-9999	-9999	-9999	-9999	-9999	-9999	-9999	-9999	-9999	-9999	-9999	-9999	-9999	-9999	-9999
3044	1	9.7	1.9	1.15	11.155	6.45	62.565	0.51	0.969	1.33	2.527	0.542	8.18807	0.1215	1.83552	-0.161071	0.755872
3045	1	7.2	9	0.55	3.96	2.95	21.24	0.42	3.78	0.76	6.84	0.4725	8.424	0.1116	1.98967	-9999	0.675199
3047	1	9	10.3	1.89	17.01	5.91	53.19	0.5	5.15	1.14	11.742	0.668	11.1031	0.0915	1.52086	-9999	0.820011
3048	1	7.8	10.5	1.16	9.048	4.77	37.206	0.24	2.52	0.85	8.925	0.4175	5.73466	0.0643	0.883206	-9999	-9999
3049	1	7.8	10.2	3.93	30.654	2.81	21.918	0.5	5.1	1	10.2	0.5175	8.35763	0.1149	1.85563	-9999	-9999
3052	1	2.6	9.6	2.23	5.798	8.21	21.346	0.66	6.336	0.97	9.312	0.26885	4.14413	0.07	1.079	-9999	0.286808
3053	1	9.9	11.6	3.84	38.016	6.79	67.221	0.67	7.772	0.69	8.004	1.1025	20.2387	0.1815	3.33182	-0.553016	-0.893264
3054	1	15.6	12.2	0.53	8.268	1.37	21.372	0.66	8.052	0.91	11.102	1.2655	23.3575	0.2096	3.86862	-0.238238	-0.651812
3055	1	10.6	4.7	2.19	23.214	8.32	88.192	0.53	2.491	0.87	4.089	0.9565	16.971	0.1412	2.50529	-9999	-0.248999
3056	1	12.5	15.2	8.19	102.375	13.3	166.25	0.69	10.488	0.95	14.44	0.5815	11.0942	0.1295	2.47067	-0.277298	-1.26273
3057	1	8.6	9.1	0.37	3.182	1.43	12.298	0.69	6.279	0.75	6.825	0.8	13.4114	0.12955	2.17181	-0.312589	0.466748
3058	1	5.9	9.6	0.49	2.891	3.09	18.231	0.37	3.552	1.21	11.616	0.431	6.48347	0.088	1.32377	-0.285607	-0.651734
3059	1	11.4	13.2	2.49	28.386	7.07	80.598	0.55	7.26	0.48	6.336	0.8765	14.9381	0.1965	3.34892	-9999	-9999
3060	1	-9999	-9999	-9999	-9999	-9999	-9999	-9999	-9999	-9999	-9999	-9999	-9999	-9999	-9999	-9999	-9999
3061	1	6.4	13	2.3	14.72	16.34	104.576	0.46	5.98	1.26	16.38	0.427	8.99445	0.0805	1.69568	0.274956	-0.0428
3062	1	10.5	10.4	1.93	20.265	4.27	44.835	0.46	4.784	0.68	7.072	0.767	12.2172	0.0925	1.47339	-9999	-9999
3063	1	9.8	9.4	1.63	15.974	7.43	72.814	0.44	4.136	0.74	6.956	0.338	5.88603	0.0845	1.47151	-9999	-0.486124
3064	1	4.8	7.8	2.4	11.52	6.04	28.992	0.77	6.006	1.25	9.75	0.9345	14.3846	0.1405	2.1627	-9999	-9999
3065	1	11.4	12.7	1.42	16.188	4.96	56.544	0.4	5.08	0.47	5.969	0.4985	10.0661	0.1005	2.02938	0.0878	0.253677
3066	1	8.1	7.3	1.09	8.829	2.33	18.873	0.64	4.672	0.66	4.818	0.725	10.2743	0.0775	1.09829	-0.188281	-0.129337
3067	1	13	13.9	0.74	9.62	4.21	54.73	0.36	5.004	2	27.8	0.5205	11.1015	0.0975	2.07954	-9999	-0.178281
3068	1	6.7	10.1	1.92	12.864	9.71	65.057	0.4	4.04	0.61	6.161	0.7055	9.19166	0.094	1.22469	-9999	-9999
3069	1	3.4	8.3	3.02	10.268	14.09	47.906	0.72	5.976	2.05	17.015	0.5055	6.49568	0.0815	1.04727	0.0602	0.526238
3070	1	-9999	-9999	-9999	-9999	-9999	-9999	-9999	-9999	-9999	-9999	-9999	-9999	-9999	-9999	-9999	-9999
3071	1	4.9	10.1	4.38	21.462	12.88	63.112	0.77	7.777	2	20.2	0.6125	11.7906	0.10485	2.01836	-9999	-9999
3072	1	10.4	9.9	1.6	16.64	2.47	25.688	0.37	3.663	0.77	7.623	0.588	9.849	0.071	1.18925	0.533066	0.215879
3073	1	6.4	10.5	0.55	3.52	4.57	29.248	0.28	2.94	0.87	9.135	0.27895	4.61264	0.0975	1.61223	0.692196	0.562229
3075	1	11.1	12	0.27	2.997	0.54	5.994	0.39	4.68	0.68	8.16	0.94	16.92	0.0805	1.449	-9999	-0.141158
3076	1	3.6	8.1	0.54	1.944	4.29	15.444	0.27	2.187	0.66	5.346	0.443	4.42051	0.08785	0.876618	-9999	-9999
3077	1	8	9.9	1	8	4.75	38	0.33	3.267	1.23	12.177	0.542	8.3468	0.0818	1.25972	-9999	-9999
3078	1	9.8	9.2	0.71	6.958	4.23	41.454	0.33	3.036	0.59	5.428	0.5275	9.41964	0.089	1.58929	-9999	-9999
3079	1	10.5	12.6	0.55	5.775	35.16	369.18	0.12	1.512	1	12.6	0.205	4.90389	0.09	2.15293	0.0273	-0.309822
3080	1	5.9	13.3	1.89	11.151	5.85	34.515	0.44	5.852	0.6	7.98	0.477	9.64274	0.076	1.53637	-9999	-0.553523
3081	1	9.9	11.6	2.66	26.334	9.32	92.268	0.36	4.176	0.31	3.596	0.4095	6.68947	0.0915	1.49472	-0.174009	-0.214273
3082	1	12.7	10.6	1.43	18.161	4.9	62.23	0.56	5.936	0.98	10.388	0.4445	6.85165	0.09345	1.44047	-9999	-9999
3083	1	2.2	5.1	4.8	10.56	16.7	36.74	0.36	1.836	1	5.1	0.4995	8.91607	0.1465	2.61503	-9999	-9999
3084	1	2.7	8.6	1.47	3.969	9.15	24.705	0.11	0.946	0.83	7.138	0.3395	4.2777	0.1315	1.6569	-9999	-9999
3085	1	-9999	-9999	2.93	-9999	-9999	-9999	0.49	-9999	-9999	-9999	-9999	-9999	-9999	-9999	-9999	-9999
3086	1	-9999	-9999	-9999	-9999	-9999	-9999	-9999	-9999	-9999	-9999	-9999	-9999	-9999	-9999	-9999	-9999
3088	1	7.6	9.4	0.48	3.648	0.91	6.916	0.5	4.7	0.35	3.29	0.927	15.0108	0.2105	3.4086	0.277345	-0.069
3089	1	6.6	11	2.27	14.982	3.86	25.476	0.65	7.15	0.55	6.05	0.775	12.472	0.1865	3.00132	-9999	0.193776
3090	1	12.5	13.7	7.05	88.125	17.04	213	0.3	4.11	1.58	21.646	0.4315	7.44646	0.0915	1.57903	-9999	-9999
3091	1	14.2	13.9	0.72	10.224	4.23	60.066	0.32	4.448	0.67	9.313	0.425	9.46536	0.058	1.29174	-9999	-9999
3092	1	7.2	11.9	1.68	12.096	4.17	30.024	0.54	6.426	0.3	3.57	0.564	9.76929	0.0763	1.32163	0.0666432	-0.321232
3093	-9999	-9999	-9999	-9999	-9999	-9999	-9999	-9999	-9999	-9999	-9999	-9999	-9999	-9999	-9999	0.0411	0.705498
3094	1	9.7	11.2	0.23	2.231	1.26	12.222	0.19	2.128	0.76	8.512	0.4185	7.31777	0.07425	1.29831	-9999	0.166973
3095	1	7.6	11.7	1.81	13.756	8.09	61.484	0.28	3.276	0.81	9.477	0.525	7.05	0.0615	0.825857	-0.999264	-0.737926
3096	1	-9999	-9999	-9999	-9999	-9999	-9999	-9999	-9999	-9999	-9999	-9999	-9999	-9999	-9999	-9999	-9999
3097	1	4.2	8.3	0.37	1.554	2.36	9.912	0.28	2.324	0.71	5.893	0.443	6.5564	0.1085	1.6058	-9999	-9999
3100	1	9.5	13.7	3.17	30.115	5.58	53.01	0.23	3.151	1.7	23.29	0.391	7.5854	0.103	1.9982	0.45067	0.379487
3101	1	5.4	8.7	0.94	5.076	5.49	29.646	0.57	4.959	1.34	11.658	1.4475	10.6081	0.338	2.47706	0.296749	0.0894324
3102	1	10.2	13.3	2.12	21.624	10.88	110.976	0.38	5.054	0.74	9.842	0.4685	8.20879	0.119	2.08505	-9999	-9999
3103	1	7.1	10.9	5.84	41.464	8.96	63.616	0.64	6.976	1.13	12.317	0.9655	14.3722	0.295	4.39129	-9999	-9999
3104	1	7	8.3	1.51	10.57	4.04	28.28	0.29	2.407	0.82	6.806	0.5035	7.87258	0.0725	1.13359	-9999	0.0676
3105	1	-9999	-9999	-9999	-9999	-9999	-9999	-9999	-9999	-9999	-9999	-9999	-9999	-9999	-9999	-9999	-9999
3106	1	7.9	10.2	0.7	5.53	5.43	42.897	0.21	2.142	0.5	5.1	0.585	6.57707	0.104	1.16926	-0.570825	-0.344827
3107	1	1.9	3.2	2.12	4.028	5.91	11.229	0.47	1.504	1.95	6.24	0.368	6.33526	0.08475	1.459	-9999	0.420638
3108	1	7.6	9.5	0.58	4.408	2.07	15.732	0.64	6.08	1.25	11.875	0.3665	5.13885	0.1095	1.53535	-9999	-9999
3109	1	10.6	11.4	2.24	23.744	6.62	70.172	0.36	4.104	0.93	10.602	0.3165	5.56136	0.096	1.68686	-0.226143	0.831884
3110	1	11.1	10	0.38	4.218	2.9	32.19	0.46	4.6	1.23	12.3	0.471	8.62603	0.1095	2.00541	-9999	-9999
3111	1	7.3	10.3	0.61	4.453	6.59	48.107	0.15	1.545	3	30.9	0.36	6.405	0.06445	1.14667	-9999	-9999
3112	1	4.9	3.3	2	9.8	5.09	24.941	0.62	2.046	1.5	4.95	0.807	8.93287	0.2415	2.67322	-9999	-9999
3113	1	10.7	11.3	0.26	2.782	0.7	7.49	0.3	3.39	0.84	9.492	0.373	6.93514	0.064	1.18994	0.186115	0.313906
3114	1	9.9	11.1	1.96	19.404	6.19	61.281	0.48	5.328	0.48	5.328	0.797	13.7697	0.0655	1.13164	0.0198	0.451951
3115	1	8.4	9	1.74	14.616	14.71	123.564	0.13	1.17	1.35	12.15	0.3855	5.49888	0.137	1.95421	-0.210318	0.494697
3116	1	4.5	9.1	2.02	9.09	12.1	54.45	0.32	2.912	3	27.3	0.418	7.71807	0.1905	3.51745	-9999	-9999
3117	1	-9999	-9999	0.28	2.324	-9999	-9999	0.44	3.916	-9999	-9999	-9999	-9999	-9999	-9999	-9999	0.0325
3118	1	1.8	5.9	2.12	3.816	4.71	8.478	0.66	3.894	1	5.9	0.817	14.3033	0.11625	2.03521	-9999	-9999
3119	1	5.6	11.2	1.61	9.016	8.19	45.864	0.39	4.368	3	33.6	0.7945	11.3784	0.226	3.23664	-9999	0.950734
3120	1	14.3	11.8	4.43	63.349	10.03	143.429	0.48	5.664	0.85	10.03	0.602	12.2292	0.1065	2.16347	-0.245243	-0.693843
3121	1	13.2	7.5	1.66	21.912	11.49	151.668	0.42	3.15	1.65	12.375	0.3945	8.89597	0.102	2.3001	-9999	-9999
3122	1	-9999	-9999	-9999	-9999	-9999	-9999	-9999	-9999	-9999	-9999	-9999	-9999	-9999	-9999	-9999	-9999
3123	1	8.7	10.3	0.4	3.48	2.07	18.009	0.23	2.369	0.66	6.798	0.5115	9.75138	0.13025	2.48312	-0.0933	-0.741508
3124	1	4.8	7.7	0.61	2.928	2.53	12.144	0.39	3.003	0.62	4.774	0.4925	7.71466	0.095	1.48811	-9999	-9999
3125	1	-9999	-9999	3.07	-9999	-9999	-9999	0.78	-9999	-9999	-9999	-9999	-9999	-9999	-9999	-9999	-9999
3126	1	-9999	-9999	0.36	3.06	-9999	-9999	0.18	1.044	-9999	-9999	-9999	-9999	-9999	-9999	-0.330929	-0.181108
3127	1	2.3	4.6	3.55	8.165	7.17	16.491	0.74	3.404	1.82	8.372	0.567	7.07005	0.15975	1.99196	-9999	-9999
3128	1	7.3	14.6	0.47	3.431	7.74	56.502	0.12	1.752	1	14.6	0.3	6.30857	0.10475	2.20274	-0.375483	0.394095
3129	1	9.2	10.4	1.55	14.26	6.54	60.168	0.45	4.68	1.02	10.608	0.53	8.83207	0.09175	1.52895	0.0634	-1.31971
3130	1	7.6	10.8	1.15	8.74	27.7	210.52	0.19	2.052	1.24	13.392	0.59	7.32443	0.10765	1.3364	-9999	-9999
3131	1	4.9	5.1	1.69	8.281	13.78	67.522	0.36	1.836	2.38	12.138	0.395	6.83914	0.20445	3.53991	-0.313063	-0.374645
3132	1	6.7	9.4	0.3	2.01	4.2	28.14	0.23	2.162	1.14	10.716	0.3585	5.39129	0.0482	0.724854	-0.493867	-0.262464
3133	1	4	6.2	2.05	8.2	7.24	28.96	0.62	3.844	1.6	9.92	0.539	7.35735	0.155	2.11575	-0.472825	-0.7435
3134	1	10	15.5	1.93	19.3	6.28	62.8	0.37	5.735	0.81	12.555	0.4105	7.26292	0.155	2.74239	-9999	-1.24593
3135	1	8.3	9.6	0.8	6.64	5.62	46.646	0.56	5.376	1.61	15.456	0.365	7.1905	0.147	2.8959	-0.0738	-1.18365
3136	1	5.2	8.6	0.62	3.224	5.7	29.64	0.16	1.376	0.88	7.568	0.342	4.76357	0.1395	1.94304	0.053	-0.0671
3137	1	7.6	9.9	1.64	12.464	6.68	50.768	0.58	5.742	1.12	11.088	0.6475	11.6319	0.1341	2.40901	-9999	-9999
3139	1	7.2	7.9	0.29	2.088	2.2	15.84	0.37	2.923	0.66	5.214	0.423	6.19393	0.07785	1.13995	-1.0939	0.363281
3140	1	7.6	9.7	2.6	19.76	11.59	88.084	0.48	4.656	1.23	11.931	0.675	11.8655	0.10965	1.92749	-9999	-9999
3141	1	-9999	10.9	0.21	-9999	5.65	-9999	0.07	0.763	0.98	10.682	0.2005	3.21659	0.0587	0.941716	0.00229	0.0783
3142	1	8.7	6.4	0.59	5.133	4.91	42.717	0.29	1.856	0.92	5.888	0.513	8.69901	0.06845	1.16072	-0.204259	0.278142
3144	1	10.5	12.9	0.89	9.345	5.72	60.06	0.49	6.321	1.12	14.448	0.428	6.92443	0.13765	2.22698	0.82395	-0.0477
3145	1	13	13.6	1.51	19.63	11.33	147.29	0.36	4.896	0.97	13.192	0.5175	11.4257	0.07025	1.55102	-9999	-9999
3146	1	11.4	12.2	0.42	4.788	3.74	42.636	0.18	2.196	0.75	9.15	0.427	6.51011	0.0975	1.4865	0.436466	0.156736
3147	1	7.2	11.6	0.67	4.824	6.17	44.424	0.37	4.292	1.5	17.4	0.4155	6.58271	0.178	2.82003	-9999	0.457171
3148	1	9.2	9.4	0.41	3.772	3.22	29.624	0.19	1.786	0.79	7.426	0.6075	9.64523	0.167	2.65145	-9999	-9999
3149	1	8.7	10.8	0.66	5.742	2.89	25.143	0.31	3.348	2	21.6	0.451	7.58646	0.1335	2.24566	-0.0187	-0.773539
3150	1	6.9	10.8	0.72	4.968	3.79	26.151	0.47	5.076	1.74	18.792	0.366	6.34306	0.0925	1.6031	0.305242	-0.578452
3151	1	4.6	7.9	1.16	5.336	3.9	17.94	0.58	4.582	1.25	9.875	0.6625	11.2483	0.1243	2.11044	0.251765	0.0579
3152	1	7.5	8.1	2.89	21.675	16.18	121.35	0.54	4.374	0.94	7.614	0.346	4.94533	0.12375	1.76874	-9999	-9999
3153	1	8.8	9.9	1.55	13.64	8.01	70.488	0.3	2.97	1.21	11.979	0.4925	9.81834	0.07925	1.57991	-0.418592	-0.415107
3154	1	11.6	11.4	1.16	13.456	6.28	72.848	0.5	5.7	1.1	12.54	0.6555	11.0545	0.15425	2.60132	0.212985	-0.111339
3155	1	7.1	10.3	1.32	9.372	5.66	40.186	0.3	3.09	0.95	9.785	0.336	4.8792	0.155	2.25082	0.258794	-9999
3156	1	-9999	-9999	-9999	-9999	-9999	-9999	-9999	-9999	-9999	-9999	-9999	-9999	-9999	-9999	-9999	-9999
3157	1	8.5	5	0.77	6.545	2.72	23.12	0.33	1.65	0.81	4.05	0.587	9.85708	0.05115	0.858927	-0.0583	-0.0417
3158	1	3.4	6.5	3.72	12.648	29.77	101.218	0.48	3.12	2.68	17.42	0.771	10.392	0.19175	2.58452	-9999	-9999
3159	1	11.4	11.1	0.21	2.394	5.93	67.602	0.09	0.999	1	11.1	0.255	4.60275	0.0885	1.59743	0.203231	0.0878
3160	1	-9999	-9999	-9999	-9999	-9999	-9999	-9999	-9999	-9999	-9999	-9999	-9999	-9999	-9999	-9999	-9999
3161	1	1.3	12.4	0.93	1.209	6.95	9.035	0.17	2.108	0.98	12.152	0.365	4.89361	0.216	2.89594	0.0394	3.91e-14
3162	1	13.2	15.3	0.16	2.112	1.82	24.024	0.26	3.978	0.73	11.169	0.4675	9.66389	0.112	2.3152	-9999	-9999
3163	1	-9999	-9999	-9999	-9999	-9999	-9999	-9999	-9999	-9999	-9999	-9999	-9999	-9999	-9999	-9999	-9999
3164	1	8.5	11.1	1.94	16.49	6.92	58.82	0.43	4.773	0.87	9.657	0.46	7.16286	0.1455	2.26564	-0.170817	-0.164017
3166	1	9.2	10.1	0.3	2.76	2.76	25.392	0.23	2.323	0.8	8.08	0.5815	6.11821	0.15925	1.67554	-0.120196	0.920928
3167	1	10.7	13.2	2.72	29.104	9.75	104.325	0.37	4.884	0.92	12.144	0.358	6.11157	0.21875	3.73438	-9999	0.712507
3168	1	10	10.4	0.73	7.3	4.58	45.8	0.29	3.016	0.85	8.84	0.4435	8.07804	0.0915	1.66661	0.195438	0.495679
3169	1	4.5	9.9	1.42	6.39	7.52	33.84	0.2	1.98	0.85	8.415	0.3735	4.7728	0.0839	1.07212	-0.390945	-1.18469
3170	1	8	6.2	1.87	14.96	6.24	49.92	0.51	3.162	1.03	6.386	0.583	9.89851	0.165	2.80146	2.37275	-9999
3171	1	-9999	-9999	-9999	-9999	-9999	-9999	-9999	-9999	-9999	-9999	-9999	-9999	-9999	-9999	-9999	-9999
3172	1	6.4	5.9	0.6	3.84	5.14	32.896	0.25	1.475	3	17.7	0.576	9.42994	0.20025	3.27838	-9999	-9999
3173	1	9.1	12.9	0.31	2.821	6.25	56.875	0.03	0.387	1	12.9	0.139	2.21407	0.0432	0.688114	-9999	-9999
3174	1	7.2	9.5	0.14	1.008	4.46	32.112	0.16	1.52	1.03	9.785	0.257	4.22031	0.0635	1.04276	-9999	-0.315029
3175	1	3.6	7.4	1.22	4.392	12.23	44.028	0.21	1.554	2	14.8	0.593	11.0679	0.163	3.04228	-9999	-9999
3176	1	-9999	-9999	-9999	-9999	-9999	-9999	-9999	-9999	-9999	-9999	-9999	-9999	-9999	-9999	-9999	-9999
3177	1	11.2	10.4	0.23	2.576	1.7	19.04	0.19	1.976	1.33	13.832	0.1765	3.04715	0.05355	0.924503	-9999	-9999
3178	1	6.1	10.4	0.7	4.27	4.34	26.474	0.32	3.328	3	31.2	0.376	4.92271	0.19375	2.53663	-9999	-0.450535
3179	1	11.7	13	1.53	17.901	7.38	86.346	0.21	2.73	0.98	12.74	0.354	5.79549	0.1675	2.74221	-0.600532	-0.266067
3180	1	6.9	8.2	1.1	7.59	12.87	88.803	0.17	1.394	1.52	12.464	0.477	7.09026	0.2275	3.38163	-9999	0.495183
3181	1	7	9.6	1.01	7.07	7.56	52.92	0.21	2.016	0.91	8.736	0.34355	5.65876	0.0795	1.30948	-9999	-0.00414
3182	1	7.1	11.1	1.12	7.952	24.92	176.932	0.12	1.332	1	11.1	0.342	6.20486	0.1002	1.81791	-9999	-9999
3183	1	15.4	15.9	2.65	40.81	11.86	182.644	0.22	3.498	0.77	12.243	0.317	5.18069	0.1035	1.69149	-9999	-9999
3184	1	11.5	13.1	0.5	5.75	1.26	14.49	0.49	6.419	1.09	14.279	0.36155	7.28106	0.1045	2.10447	-0.038	-0.175166
3187	1	9.6	11.4	0.17	1.632	1.82	17.472	0.32	3.648	0.98	11.172	0.35295	6.02788	0.102	1.74201	-9999	0.133774
3188	1	2.1	4.1	0.57	1.197	4.68	9.828	0.38	1.558	1.26	5.166	0.593	9.75485	0.142	2.3359	-9999	-9999
3189	1	7.4	10.3	1.26	9.324	6.89	50.986	0.44	4.532	1	10.3	0.686	12.5195	0.1395	2.54588	-9999	-9999
3190	1	8.6	11.4	4.66	40.076	31.08	267.288	0.3	3.42	1.08	12.312	0.33545	4.84246	0.113	1.63124	-0.275196	-0.353246
3191	1	-9999	-9999	-9999	-9999	-9999	-9999	-9999	-9999	-9999	-9999	-9999	-9999	-9999	-9999	-9999	-9999
3192	1	8.2	12.5	2	16.4	12.87	105.534	0.32	4	3	37.5	0.731	13.9151	0.156	2.96957	-9999	-9999
3193	1	8.9	8.4	0.97	8.633	10.5	93.45	0.3	2.52	1.2	10.08	0.601	10.32	0.1215	2.08633	-9999	-9999
3194	1	10.3	8.9	0.26	2.678	4.11	42.333	0.31	2.759	1.09	9.701	0.669	10.2691	0.11285	1.73225	-9999	-0.321571
3195	1	6.3	12.7	0.35	2.205	3.67	23.121	0.39	4.953	1.74	22.098	0.5865	10.1758	0.148	2.5678	-0.0352	0.30061
3196	1	-9999	-9999	-9999	-9999	-9999	-9999	-9999	-9999	-9999	-9999	-9999	-9999	-9999	-9999	-9999	-0.290069
3197	1	15.8	-9999	1.28	20.224	2.74	43.292	0.37	-9999	0.58	-9999	0.6545	13.4967	0.1085	2.23742	-0.884533	0.190327
3198	1	14.2	17	1.02	14.484	36.44	517.448	0.18	3.06	3.1	52.7	0.359	8.34419	0.0975	2.26618	-9999	-9999
3199	1	7.4	7.6	1.01	7.474	6.2	45.88	0.23	1.748	1.54	11.704	0.352	5.67223	0.129	2.07874	-0.264636	-0.068
3200	1	9.7	14	0.43	4.171	3.16	30.652	0.22	3.08	0.66	9.24	0.629	11.3587	0.171	3.08798	0.0672	0.574596
3201	1	-9999	-9999	-9999	-9999	-9999	-9999	-9999	-9999	-9999	-9999	-9999	-9999	-9999	-9999	-9999	-9999
3202	1	10.6	10.5	0.56	5.936	4.05	42.93	0.35	3.675	3	31.5	0.351	5.59594	0.1395	2.22403	-9999	-9999
3203	1	10.6	9.5	0.77	8.162	3.75	39.75	0.35	3.325	0.78	7.41	0.6935	10.8384	0.244	3.81337	0.381876	-0.152482
3204	1	11.3	13.4	0.33	3.729	31.04	350.752	0.05	0.67	2.87	38.458	0.0665	1.34688	0.05115	1.03598	-9999	0.817132
3205	1	9.3	11	0.59	5.487	1.42	13.206	0.46	5.06	1.17	12.87	0.514	9.24466	0.1655	2.97664	-0.648288	-9999
3207	1	-9999	-9999	-9999	-9999	-9999	-9999	-9999	-9999	-9999	-9999	-9999	-9999	-9999	-9999	-9999	-9999
3208	1	5.9	12.9	1.76	10.384	6.14	36.226	0.36	4.644	0.9	11.61	0.3695	7.33721	0.0815	1.61836	-9999	-9999
3209	1	5.4	10.3	1.69	9.126	8.37	45.198	0.44	4.532	0.69	7.107	0.7405	14.4133	0.3435	6.68598	-9999	0.231937
3210	1	10.6	11.1	0.46	4.876	5.52	58.512	0.24	2.664	1.14	12.654	0.373	6.12519	0.088	1.44509	0.0623	-0.418097
3211	1	11.3	9.6	0.21	2.373	3.05	34.465	0.19	1.824	0.63	6.048	0.455	6.99725	0.093	1.43021	0.0763	6.08e-13
3212	1	9.4	9.5	0.48	4.512	7.55	70.97	0.12	1.14	1	9.5	0.3335	4.95247	0.089	1.32165	-9999	-9999
3213	1	7.2	12.6	0.78	5.616	7.28	52.416	0.2	2.52	1.2	15.12	0.462	7.73672	0.132	2.21049	-0.482756	-0.0658
3215	1	7.7	11.6	0.81	6.237	6.27	48.279	-9999	-9999	-9999	-9999	0.35415	5.27684	0.194	2.8906	-0.343026	-1.05154
3216	1	9.9	9.6	0.86	8.514	4.88	48.312	0.38	3.648	1.08	10.368	0.539	8.5547	0.223	3.53933	0.182783	0.541599
3218	1	7.3	8.7	0.71	5.183	6.1	44.53	0.27	2.349	2	17.4	0.335	5.21164	0.189	2.9403	0.587277	-9999
3219	1	11.3	10.9	0.59	6.667	6.01	67.913	0.29	3.161	0.78	8.502	0.3495	6.39086	0.0715	1.30743	-9999	-9999
3220	1	8.8	15.6	2.49	21.912	11.1	97.68	0.29	4.524	2.01	31.356	0.641	9.60584	0.2015	3.01962	-9999	-9999
3221	1	-9999	-9999	-9999	-9999	-9999	-9999	-9999	-9999	-9999	-9999	-9999	-9999	-9999	-9999	-9999	0.370887
3222	1	4.5	4.4	0.25	1.125	3.69	16.605	0.2	0.88	0.66	2.904	0.437	6.59558	0.182	2.7469	0.330409	-0.0764
3223	1	9.3	5.1	0.76	7.068	20.12	187.116	0.25	1.275	2.59	13.209	0.4125	7.58683	0.152	2.79563	-9999	-9999
3226	2	-9999	-9999	-9999	-9999	-9999	-9999	-9999	-9999	-9999	-9999	-9999	-9999	-9999	-9999	-9999	-9999
3227	2	9.2	11.5	1	9.2	6.87	63.204	0.39	4.485	0.9	10.35	0.83	14.3977	0.18215	3.1597	0.372347	-0.09
3228	2	8.3	11.5	8.78	72.874	24.55	203.765	0.82	9.43	0.94	10.81	1.0405	-9999	0.2563	-9999	-9999	-9999
3229	2	10.2	11.8	2.37	24.174	6.18	63.036	0.78	9.204	0.63	7.434	0.9315	12.8174	0.1875	2.58	-0.112159	0.16842
3230	2	7.6	11.1	0.52	3.952	3.92	29.792	0.73	8.103	0.8	8.88	0.77	14.9072	0.12705	2.45969	-9999	-0.53353
3231	2	7.6	9.8	1.11	8.436	8.08	61.408	0.43	4.214	1.04	10.192	0.599	9.20064	0.07505	1.15277	-9999	-9999
3232	2	7	10.8	1.27	8.89	6.41	44.87	0.61	6.588	1.8	19.44	1.4255	17.7997	0.23	2.87193	-9999	0.352144
3233	2	8.5	8.5	1.04	8.84	6.02	51.17	0.59	5.015	0.89	7.565	1.32	18.788	0.17105	2.43461	0.452243	0.11988
3234	2	9.1	9.9	1.99	18.109	16.15	146.965	0.47	4.653	1.61	15.939	0.5345	9.32524	0.0888	1.54926	-9999	-9999
3235	2	7.8	12.1	1.01	7.878	4.75	37.05	0.3	3.63	0.72	8.712	0.3155	6.91786	0.11875	2.60379	-0.326349	0.155639
3236	2	8.2	11.7	1.54	12.628	14.7	120.54	0.28	3.276	0.85	9.945	0.6145	9.55343	0.1299	2.01951	0.220942	1.04815
3237	2	6.2	12.4	3.48	21.576	11.2	69.44	0.89	11.036	1.19	14.756	0.8635	14.0405	0.11185	1.81868	-9999	0.652374
3238	2	13.4	14	2.76	36.984	6.48	86.832	0.62	8.68	1.67	23.38	0.93	16.1262	0.083	1.43922	0.496792	-0.491661
3239	2	8.7	12.1	1.13	9.831	5.52	48.024	0.41	4.961	1.11	13.431	0.348	4.4196	0.1045	1.32715	-9999	-9999
3240	2	1.8	9	15.24	27.432	0.83	1.494	0.59	5.31	1.16	10.44	1.5385	19.1082	0.1985	2.46537	0.00752	-0.392165
3242	2	12.9	11.3	1.1	14.19	3.66	47.214	0.56	6.328	0.87	9.831	1.47	23.03	0.2195	3.43883	0.225977	0.698048
3243	2	5.8	10.1	2.55	14.79	15.3	88.74	0.44	4.444	2.08	21.008	0.671	12.9906	0.2261	4.3773	-9999	-9999
3245	2	9.7	9.3	2.04	19.788	5.23	50.731	0.65	6.045	0.76	7.068	0.893	12.4901	0.12295	1.71966	-9999	-9999
3246	2	8.6	9.6	0.29	2.494	3.02	25.972	0.37	3.552	0.98	9.408	0.4645	8.55299	0.041	0.754947	-9999	-0.209418
3247	2	9.6	12	5.42	52.032	26.45	253.92	0.51	6.12	1.13	13.56	1.167	18.0574	0.23445	3.62772	-9999	-1.07254
3248	2	6.5	10.4	0.58	3.77	5.47	35.555	0.26	2.704	0.78	8.112	0.7135	12.9381	0.11105	2.01371	0.346441	0.205163
3249	2	11.3	11.2	3.99	45.087	13.43	151.759	0.65	7.28	1.22	13.664	0.943	13.3771	0.18845	2.6733	-0.536866	-0.127014
3250	2	7.1	12	1.66	11.786	6.8	48.28	0.54	6.48	0.64	7.68	0.4595	8.64166	0.09245	1.73868	-9999	-9999
3251	2	9.9	11.6	0.64	6.336	2.77	27.423	0.44	5.104	1.03	11.948	0.4265	8.95081	0.0434	0.910821	-9999	-0.248951
3252	2	10.2	11	2.16	22.032	12.89	131.478	0.74	8.14	1.58	17.38	1.3525	23.0376	0.187	3.18523	-0.0518705	-0.770098
3253	2	10	11	2.09	20.9	10.1	101	0.76	8.36	0.72	7.92	0.9355	15.4295	0.10955	1.80684	-9999	-9999
3255	2	-9999	-9999	4.35	20.01	-9999	-9999	0.57	5.13	-9999	-9999	-9999	-9999	-9999	-9999	-9999	-9999
3256	2	4.4	8.6	1.41	6.204	8.86	38.984	0.3	2.58	1.45	12.47	0.4475	5.9428	0.07915	1.05111	-0.205305	-0.140253
3257	2	3.7	8.1	2.87	10.619	14.6	54.02	0.71	5.751	1.9	15.39	0.9625	15.2625	0.153	2.42614	-0.850773	0.843049
3258	2	7.3	9.3	0.99	7.227	5.3	38.69	0.63	5.859	0.76	7.068	0.539	8.16765	0.07985	1.20999	0.359408	-0.291791
3259	2	8.9	8.1	15.94	141.866	34.6	307.94	0.96	7.776	0.98	7.938	0.4785	7.41037	0.08755	1.35586	-0.00162	0.025
3260	2	9.4	11.2	3.29	30.926	20.85	195.99	0.48	5.376	1.16	12.992	1.955	40.1818	0.346	7.11145	-9999	0.773853
3261	2	2.6	4.5	4.28	11.128	21.75	56.55	0.81	3.645	1.51	6.795	0.7585	12.6467	0.07335	1.22299	-9999	-9999
3262	2	10.8	7.9	0.32	3.456	3.38	36.504	0.59	4.661	0.99	7.821	0.3635	6.27886	0.0893	1.54251	-0.139247	0.884776
3263	2	8.5	9.3	0.88	7.48	4.34	36.89	0.46	4.278	1.37	12.741	0.5765	8.88579	0.1135	1.74941	-0.363134	1.12088
3264	2	-9999	-9999	-9999	-9999	-9999	-9999	-9999	-9999	-9999	-9999	-9999	-9999	-9999	-9999	-9999	-9999
3265	2	6.9	9.2	4.96	34.224	12.99	89.631	0.74	6.808	1.16	10.672	0.6595	10.3761	0.1594	2.50789	-9999	-9999
3266	2	8.4	11.2	1.75	14.7	4.83	40.572	0.67	7.504	0.92	10.304	0.614	12.849	0.09625	2.01419	0.161205	0.102913
3267	2	5.9	5.3	0.29	1.711	2.8	16.52	0.42	2.226	1.17	6.201	0.622	11.9009	0.1206	2.30748	-9999	0.351231
3268	2	9.4	11.8	3.55	33.37	21.3	200.22	0.41	4.838	0.88	10.384	0.8205	18.4788	0.1525	3.43452	-9999	-9999
3269	2	11	11.5	1.51	16.61	7.74	85.14	0.43	4.945	0.84	9.66	0.4565	7.88528	0.08325	1.438	-0.326215	-0.779958
3270	2	7.8	8.3	0.5	3.9	12.28	95.784	0.07	0.581	0.56	4.648	0.0979	1.58598	0.06915	1.12023	-0.542136	0.106318
3271	2	12.6	11.6	1.61	20.286	8.65	108.99	0.44	5.104	0.74	8.584	0.742	11.5208	0.12995	2.01769	-9999	0.677133
3273	2	10	10.6	0.74	7.4	3.43	34.3	0.75	7.95	0.92	9.752	1.17	22.1052	0.15475	2.92374	-0.60142	-0.687067
3276	2	6.4	11.2	1.39	8.896	7.23	46.272	0.45	5.04	1.28	14.336	1.2965	13.0082	0.1133	1.13678	-9999	0.335996
3279	2	4.9	10.5	0.47	2.303	3.59	17.591	0.63	6.615	1.19	12.495	1.0725	18.4613	0.1321	2.27388	-9999	0.227965
3280	2	6.7	6.9	1.56	10.452	6.2	41.54	0.75	5.175	1.53	10.557	1.113	10.3657	0.1149	1.0701	-9999	0.205765
3281	2	11.2	11.2	1.76	19.712	10.98	122.976	0.48	5.376	0.68	7.616	0.5645	9.64166	0.07195	1.22891	-9999	0.147458
3282	2	8.2	12.8	2.76	22.632	9.42	77.244	0.4	5.12	0.63	8.064	0.532	10.1612	0.17045	3.2556	-0.171611	-0.249934
3283	2	8.6	11.8	1.09	9.374	10.99	94.514	0.31	3.658	1.16	13.688	0.9065	12.6487	0.1008	1.4065	-9999	-9999
3284	2	8.5	7.7	3.08	26.18	17.51	148.835	0.4	3.08	1.02	7.854	0.4255	5.84921	0.1034	1.42141	-9999	-9999
3285	2	-9999	-9999	-9999	-9999	-9999	-9999	-9999	-9999	-9999	-9999	-9999	-9999	-9999	-9999	-9999	-9999
3286	2	3	5.3	2.93	8.79	4.62	13.86	0.4	2.12	1.59	8.427	1.172	18.5957	0.1126	1.78659	0.955655	0.191745
3287	2	9	10.5	2.47	22.23	5.61	50.49	0.69	7.245	1.29	13.545	0.647	9.20465	0.1183	1.68301	-0.219809	-0.691512
3288	2	8.3	7.8	0.6	4.98	5.11	42.413	0.84	6.552	0.46	3.588	1.149	15.5651	0.12615	1.70891	-9999	-9999
3289	2	2.2	10.7	0.38	0.836	3.76	8.272	0.32	3.424	0.8	8.56	0.586	10.8176	0.0747	1.37896	0.288895	0.558614
3290	2	8.5	10.6	1.26	10.71	4.5	38.25	0.53	5.618	0.76	8.056	0.522	8.14668	0.0662	1.03316	-9999	-9999
3291	2	5.1	10.8	0.5	2.55	4.59	23.409	0.45	4.86	0.75	8.1	0.868	14.6345	0.09905	1.66998	-9999	-9999
3292	2	8.8	9.8	0.57	5.016	5.59	49.192	0.54	5.292	1.03	10.094	0.8255	12.9493	0.14095	2.21104	-9999	-0.109437
3293	2	9.5	13.6	3.07	29.165	7.09	67.355	0.41	5.576	0.76	10.336	1.954	13.9571	0.2835	2.025	-9999	-9999
3294	2	9	11.9	1.86	16.74	7.48	67.32	0.81	9.639	0.73	8.687	0.891	17.3745	0.12575	2.45213	-9999	0.276792
3295	2	13.1	11.8	2.69	35.239	11.09	145.279	0.37	4.366	0.82	9.676	0.405	5.2056	0.08635	1.10989	0.0258	0.0982
3296	2	4.1	8.8	7.43	30.463	22.75	93.275	0.6	5.28	1.16	10.208	0.85	10.0187	0.157	1.85051	-9999	1.11668
3297	2	8.4	10.8	0.28	2.352	3.29	27.636	0.52	5.616	0.83	8.964	0.6465	11.3138	0.0744	1.302	-9999	-9999
3298	2	12.3	9.8	0.35	4.305	2.68	32.964	0.39	3.822	0.69	6.762	0.7415	10.7962	0.0898	1.30749	-9999	0.976325
3299	2	-9999	-9999	-9999	-9999	-9999	-9999	-9999	-9999	-9999	-9999	-9999	-9999	-9999	-9999	-9999	-9999
3300	2	4.4	7.2	5.43	23.892	20.8	91.52	0.35	2.52	1	7.2	0.308	4.82944	0.06075	0.95256	0.255515	-0.0211
3301	2	11.2	10.3	0.93	10.416	4	44.8	0.38	3.914	0.82	8.446	0.578	8.58523	0.2355	3.49796	-9999	-0.109997
3302	2	-9999	-9999	-9999	-9999	-9999	-9999	-9999	-9999	-9999	-9999	-9999	-9999	-9999	-9999	-9999	-9999
3303	2	-9999	-9999	-9999	-9999	-9999	-9999	-9999	-9999	-9999	-9999	-9999	-9999	-9999	-9999	-9999	-9999
3304	2	7.5	6.2	0.93	6.975	5.71	42.825	0.64	3.968	1.33	8.246	1.804	30.6921	0.292	4.96789	-0.210767	0.178226
3305	2	11.8	13.7	0.24	2.832	1.09	12.862	0.3	4.11	0.54	7.398	1.133	19.1099	0.0815	1.37463	-9999	-0.321442
3306	2	7.6	12.8	3.44	26.144	19.25	146.3	0.51	6.528	1.14	14.592	1.03	14.9129	0.184	2.66406	-0.00669	0.603719
3307	2	12.8	13.7	0.39	4.992	4.33	55.424	0.19	2.603	0.46	6.302	0.11105	1.83838	0.08795	1.45597	-9999	0.635681
3308	2	9.7	10.9	0.47	4.559	10.01	97.097	0.47	5.123	1.01	11.009	1.1125	19.8989	0.1416	2.53275	0.264902	-9999
3309	2	10.8	9.8	1.84	19.872	9	97.2	0.6	5.88	1.03	10.094	0.601	15.2293	0.15925	4.0354	-9999	-0.358528
3310	2	11	6.9	3.39	37.29	13.82	152.02	0.44	3.036	1.04	7.176	1.0565	6.85316	0.1775	1.15138	-9999	0.740261
3311	2	6.4	9.1	2.17	13.888	6.45	41.28	0.35	3.185	0.85	7.735	0.564	8.17424	0.0931	1.34933	-0.188703	0.342893
3312	2	7.1	8.9	0.31	2.201	1.81	12.851	0.45	4.005	0.92	8.188	0.433	7.47069	0.0768	1.32506	-9999	0.00545
3313	2	10.8	6.7	4.43	47.844	18.35	198.18	0.46	3.082	1.13	7.571	0.7335	14.3717	0.1595	3.12514	-9999	-9999
3314	2	3.5	8.5	8.12	28.42	22.3	78.05	0.59	5.015	1.07	9.095	1.7055	23.2744	0.2605	3.55496	-9999	-1.93516
3315	2	-9999	-9999	-9999	-9999	-9999	-9999	-9999	-9999	-9999	-9999	-9999	-9999	-9999	-9999	-9999	-9999
3316	2	11	10.1	1.6	17.6	18.86	207.46	0.22	2.222	0.97	9.797	0.832	11.7728	0.2495	3.53043	-9999	1.3378
3318	2	8	11.1	1.54	12.32	5.99	47.92	0.32	3.552	1.2	13.32	0.2118	3.70226	0.1012	1.76898	-9999	-9999
3319	2	-9999	-9999	-9999	-9999	-9999	-9999	-9999	-9999	-9999	-9999	-9999	-9999	-9999	-9999	-9999	-9999
3320	2	9.1	10.7	1.49	13.559	7.17	65.247	0.39	4.173	0.76	8.132	0.577	9.01274	0.157	2.45234	-9999	-0.557104
3321	2	-9999	-9999	-9999	-9999	-9999	-9999	-9999	-9999	-9999	-9999	-9999	-9999	-9999	-9999	0.316867	-1.07879
3322	2	9.4	9.3	3.16	29.704	12.19	114.586	0.35	3.255	0.88	8.184	0.818	14.9694	0.11495	2.10358	-0.268332	-0.28887
3323	2	11.2	13.9	2.28	25.536	8.38	93.856	0.67	9.313	1.03	14.317	2.055	34.9203	0.361	6.13442	-0.341609	-0.0276
3324	2	13.7	16.1	1.46	20.002	13.08	179.196	0.36	5.796	0.74	11.914	1.1615	21.542	0.1339	2.4834	-9999	-9999
3325	2	9.2	9.5	1.81	16.652	6.24	57.408	0.82	7.79	1.04	9.88	1.29	19.694	0.2365	3.61057	0.177526	-0.47144
3326	2	12.1	13.3	2.78	33.638	9.91	119.911	0.52	6.916	0.9	11.97	0.5805	11.5481	0.083	1.65115	0.0821	-0.109247
3327	2	8.5	11.9	1.25	10.625	9.88	83.98	0.56	6.664	1.27	15.113	0.671	12.1406	0.14145	2.5593	0.804624	-0.419194
3328	2	-9999	-9999	-9999	-9999	-9999	-9999	-9999	-9999	-9999	-9999	-9999	-9999	-9999	-9999	-9999	-9999
3329	2	8.1	9.8	2.24	18.144	8.87	71.847	0.9	8.82	1.23	12.054	1.2325	19.4545	0.193	3.04643	-9999	-0.655213
3330	2	10.1	8.8	1.38	13.938	5.39	54.439	0.39	3.432	0.27	2.376	0.474	7.57768	0.1012	1.61785	-9999	-9999
3332	2	8.8	9.1	3.18	27.984	24	211.2	0.21	1.911	1.17	10.647	0.6245	8.56814	0.1247	1.71088	-9999	-9999
3333	2	8.2	10.8	0.92	7.544	6.77	55.514	0.46	4.968	0.97	10.476	0.619	10.0608	0.18215	2.96054	-9999	0.160733
3334	2	9.2	11.7	1.16	10.672	4.09	37.628	0.52	6.084	0.97	11.349	0.7795	9.96721	0.14965	1.91352	-0.38719	0.326402
3335	2	10.9	10.5	0.98	10.682	4.21	45.889	0.78	8.19	0.9	9.45	0.685	12.1884	0.1261	2.24374	-9999	-0.811243
3337	2	7.1	11.5	3.04	21.584	15.95	113.245	0.58	6.67	1.5	17.25	1.0645	17.8694	0.203	3.40769	-9999	-0.665023
3338	2	9.5	12.2	1.2	11.4	8.92	84.74	0.37	4.514	1.08	13.176	0.6635	10.2046	0.13515	2.07861	-0.0662	0.512766
3339	2	10.3	10.9	3.66	37.698	12.86	132.458	0.54	5.886	0.81	8.829	1.03	20.7167	0.1471	2.95867	-0.353316	-0.763267
3340	2	-9999	-9999	-9999	-9999	-9999	-9999	-9999	-9999	-9999	-9999	-9999	-9999	-9999	-9999	-9999	-9999
3341	2	7.5	9.6	0.8	6	2.8	21	0.56	5.376	0.73	7.008	0.819	12.9293	0.0681	1.07507	-9999	0.0464
3342	2	5.1	7.9	0.72	3.672	4.3	21.93	0.5	3.95	1.2	9.48	0.48	7.2064	0.1041	1.56289	-0.423046	0.910474
3343	2	-9999	11.7	1.43	-9999	9.47	-9999	0.68	7.956	1.57	18.369	2.0315	31.0955	-9999	-9999	0.649349	-0.229869
3345	2	9.7	9.9	0.42	4.074	2.05	19.885	0.33	3.267	0.72	7.128	0.5825	9.30058	0.049	0.782367	0.427452	-0.0916
3346	2	7.3	9.6	7.12	51.976	21.6	157.68	0.61	5.856	1.95	18.72	0.5785	8.40753	0.17185	2.49755	0.420811	-0.263206
3347	2	9.9	10.8	2.52	24.948	5.62	55.638	0.83	8.964	1.52	16.416	0.973	14.4458	0.13455	1.99762	-9999	-9999
3348	2	-9999	-9999	1.44	15.264	-9999	-9999	0.44	3.124	-9999	-9999	-9999	-9999	-9999	-9999	-9999	-9999
3349	2	10	4.4	0.98	9.8	2.46	24.6	0.63	2.772	0.79	3.476	0.671	12.1496	0.1814	3.28455	0.0371	-0.653731
3350	2	7.2	9	0.56	4.032	6.27	45.144	0.22	1.98	0.85	7.65	0.7925	9.57868	0.3165	3.82543	-0.690572	0.263388
3351	2	9.7	11	0.94	9.118	1.83	17.751	0.33	3.63	0.52	5.72	0.743	12.3816	0.0849	1.4148	-0.513923	-0.404521
3352	2	8.2	11	1.02	8.364	4.57	37.474	0.35	3.85	0.62	6.82	0.67	14.3023	0.1187	2.53385	0.460729	1.01502
3353	2	10.9	12.4	0.6	6.54	3.62	39.458	0.42	5.208	0.76	9.424	0.8285	14.6865	0.14855	2.6333	0.19251	-0.608913
3354	2	7.4	10.1	2.53	18.722	14.94	110.556	0.27	2.727	0.84	8.484	0.82	12.7811	0.24145	3.7634	0.0961	-0.582477
3355	2	6.5	9.8	1.31	8.515	11.28	73.32	0.22	2.156	0.66	6.468	0.781	12.1888	0.11445	1.78618	-9999	-9999
3356	2	9.2	8.1	1.68	15.456	13.58	124.936	0.39	3.159	0.94	7.614	0.8655	10.9795	0.1277	1.61997	0.663274	0.813021
3357	2	7.3	5.5	1.2	8.76	11.37	83.001	0.21	1.155	0.69	3.795	0.4215	7.16831	0.0925	1.57312	-9999	-9999
3358	2	9.4	5.2	0.32	3.008	3.74	35.156	0.34	1.768	0.88	4.576	0.77	14.8456	0.16195	3.1224	-9999	-0.0146
3359	2	9.1	13.7	3.98	36.218	24.4	222.04	0.38	5.206	1.25	17.125	0.4325	7.60335	0.0885	1.55583	-9999	-9999
3360	2	7.3	9.1	3.18	23.214	10.77	78.621	0.5	4.55	1.45	13.195	0.7975	8.87352	0.2995	3.33244	0.722811	-0.298763
3361	2	6.1	8.9	1.06	6.466	7.31	44.591	0.36	3.204	1.13	10.057	0.6095	8.2445	0.0555	0.75073	-1.09379	0.0533
3362	2	5.8	8.9	2.23	12.934	15.7	91.06	0.39	3.471	1.04	9.256	0.9385	11.2307	0.2275	2.72242	-9999	0.665408
3364	2	11.8	11.4	2.5	29.5	11.15	131.57	0.45	5.13	0.99	11.286	0.466	7.81327	0.08155	1.36732	0.0737	0.453719
3365	2	5.3	4	0.67	3.551	17.69	93.757	0.22	0.88	1.45	5.8	0.4845	5.93859	0.2165	2.65367	-9999	0.43188
3366	2	4.5	8.1	2.05	9.225	8.45	38.025	0.41	3.321	0.89	7.209	0.962	16.7773	0.0937	1.63413	-0.992956	-0.454211
3367	2	4.2	12	0.47	1.974	2.86	12.012	0.55	6.6	1.43	17.16	1.2	18.696	0.19025	2.96409	-9999	-9999
3368	2	6.2	11.7	0.72	4.464	3.93	24.366	0.32	3.744	0.93	10.881	0.437	9.30227	0.0899	1.91367	0.173413	-1.08398
3369	2	5	5.6	1.4	7	5.48	27.4	0.74	4.144	1.38	7.728	0.7635	11.6866	0.2313	3.54043	-9999	-9999
3370	2	10.9	7.5	1.08	11.772	9.09	99.081	0.27	2.025	0.8	6	0.8295	13.7421	0.1465	2.42702	-0.52516	0.556183
3371	2	5.7	7.7	1.27	7.239	6.38	36.366	0.42	3.234	1.07	8.239	0.497	7.16343	0.07665	1.10478	-0.529239	-0.117688
3372	2	-9999	-9999	1.86	-9999	-9999	-9999	0.18	-9999	-9999	-9999	-9999	-9999	-9999	-9999	-0.0419	0.616199
3373	2	5.2	6.1	1.05	5.46	9.03	46.956	0.31	1.891	1.19	7.259	0.605	12.1807	0.12005	2.41701	0.503987	0.299767
3374	2	4.2	7.6	1.38	5.796	4.37	18.354	0.63	4.788	1.37	10.412	0.557	8.09878	0.1173	1.70554	0.162244	0.682006
3375	2	9.6	6.2	3.33	31.968	21.25	204	0.45	2.79	1.13	7.006	0.9175	19.659	0.16325	3.4979	-9999	-0.977155
3376	2	8.2	9.8	1.37	11.234	11.95	97.99	0.26	2.548	1.71	16.758	0.6155	9.57718	0.15375	2.39235	-9999	0.329501
3377	2	-9999	-9999	2.83	34.809	-9999	-9999	0.62	7.626	-9999	-9999	-9999	-9999	-9999	-9999	-9999	-9999
3380	2	7.1	8.2	0.63	4.473	4.22	29.962	0.68	5.576	1.08	8.856	1.5795	20.0281	0.22	2.7896	-0.112137	-9999
3381	2	7.3	10	1.42	10.366	6.36	46.428	0.3	3	0.63	6.3	0.795	12.2377	0.1445	2.22434	-9999	0.635483
3382	2	9.1	10.4	0.3	2.73	4.07	37.037	0.22	2.288	0.75	7.8	0.4305	6.51285	0.0525	0.79425	-0.629907	-0.277226
3383	2	9.8	9.5	0.5	4.9	1.91	18.718	0.62	5.89	1.03	9.785	1.91	27.0711	0.1982	2.80915	-0.272549	-0.62559
3384	2	7.8	6.8	1.2	9.36	9.19	71.682	0.3	2.04	0.8	5.44	0.5115	10.7108	0.14475	3.03106	0.0361	-0.0313
3385	2	10.4	12.4	1.12	11.648	7.35	76.44	0.23	2.852	1.19	14.756	0.851	13.4345	0.24	3.7888	-9999	0.301113
3386	2	-9999	-9999	-9999	-9999	-9999	-9999	-9999	-9999	-9999	-9999	-9999	-9999	-9999	-9999	-9999	-9999
3387	2	-9999	-9999	0.85	9.35	-9999	-9999	0.37	3.811	-9999	-9999	-9999	-9999	-9999	-9999	-9999	0.604498
3388	2	6.9	4.7	0.97	6.693	2.87	19.803	0.44	2.068	1.02	4.794	0.377	-9999	0.196	-9999	-9999	-9999
3389	2	9.5	11.9	3.56	33.82	15.4	146.3	0.52	6.188	1.33	15.827	0.593	12.2237	0.1351	2.78486	0.319659	-0.504428
3390	2	9.4	8.9	0.97	9.118	11.84	111.296	0.24	2.136	1.51	13.439	0.1634	2.59588	0.07575	1.20341	-9999	0.352686
3391	2	10.9	13	2.51	27.359	14.74	160.666	0.27	3.51	1.04	13.52	0.5655	11.5437	0.0893	1.82291	-9999	0.494462
3392	2	8.4	9.7	3.16	26.544	13.63	114.492	0.31	3.007	1.04	10.088	0.7205	10.1446	0.18985	2.67309	0.230522	-0.148778
3393	2	11.6	13	1.71	19.836	7.76	90.016	0.27	3.51	0.59	7.67	0.5245	9.44799	0.10045	1.80944	0.702275	-0.139953
3394	2	6.9	11.4	0.57	3.933	3.91	26.979	0.45	5.13	1.28	14.592	1.194	25.3844	0.26545	5.64347	0.0509	-9999
3395	2	12	13.6	1.11	13.32	6.18	74.16	0.56	7.616	0.66	8.976	1.1065	18.4122	0.07235	1.2039	-9999	-0.649421
3396	2	10.8	12.9	0.88	9.504	3.89	42.012	0.38	4.902	0.9	11.61	0.885	18.0171	0.16145	3.28685	-9999	0.737219
3397	2	10.6	10.7	1.25	13.25	8.69	92.114	0.42	4.494	0.89	9.523	0.4595	6.50652	0.1224	1.73318	0.1997	0.287569
3398	2	8.5	9.5	0.72	6.12	3.65	31.025	0.51	4.845	1.01	9.595	0.809	15.4249	0.153	2.9172	-9999	-0.115528
3399	2	4.4	7.5	1.71	7.524	11.2	49.28	0.72	5.4	1.16	8.7	1.092	14.5454	0.1766	2.35231	0.434049	-0.344351
3400	2	-9999	-9999	-9999	-9999	-9999	-9999	-9999	-9999	-9999	-9999	-9999	-9999	-9999	-9999	-9999	-9999
3401	2	6.4	10.4	0.67	4.288	3.73	23.872	0.49	5.096	0.87	9.048	0.614	11.5309	0.0999	1.87612	-9999	0.123826
3402	2	-9999	-9999	-9999	-9999	-9999	-9999	-9999	-9999	-9999	-9999	-9999	-9999	-9999	-9999	0.36041	0.101671
3403	2	10.1	10.3	0.53	5.353	4.3	43.43	0.48	4.944	1.02	10.506	0.71	10.7494	0.07345	1.11203	0.0653	0.000716
3404	2	5.9	11.8	2.26	13.334	15.03	88.677	0.2	2.36	0.98	11.564	0.6985	12.7639	0.1755	3.20697	-9999	0.412074
3405	2	8.8	6.2	2.01	17.688	21.1	185.68	0.14	0.868	0.47	2.914	0.419	7.21518	0.1255	2.16111	-9999	-9999
3407	2	10.2	8.8	0.51	5.202	6.24	63.648	0.21	1.848	0.7	6.16	0.8955	12.728	0.1906	2.70906	0.656928	-0.0323
3408	2	7.2	8.5	1.29	9.288	10.44	75.168	0.35	2.975	0.91	7.735	0.897	12.3786	0.12565	1.73397	0.475533	0.584608
3409	2	6.3	9.1	0.43	2.709	2.08	13.104	0.31	2.821	0.83	7.553	0.6515	13.2124	0.14515	2.94364	-9999	-9999
3410	2	5.4	7	1.26	6.804	9.87	53.298	0.55	3.85	0.68	4.76	0.4735	8.09369	0.11595	1.98197	-9999	-9999
3411	2	9.2	11	0.22	2.024	1.84	16.928	0.27	2.97	0.66	7.26	0.4585	7.99624	0.09715	1.6943	0.27467	-0.36012
3412	2	8.8	10.8	0.4	3.52	4.36	38.368	0.51	5.508	1.15	12.42	1.4585	24.8626	0.255	4.3469	-0.154951	-0.807695
3414	2	5.4	8.1	2.04	11.016	5.46	29.484	0.85	6.885	2.01	16.281	1.705	22.0627	0.367	4.74898	-0.116927	-0.471314
3415	2	8.2	9.1	1.74	14.268	8.17	66.994	0.58	5.278	0.9	8.19	0.5515	7.35701	0.12365	1.64949	-0.143842	-9999
3416	2	-9999	-9999	1.06	11.448	-9999	-9999	0.61	7.991	-9999	-9999	-9999	-9999	-9999	-9999	-0.111682	-0.81497
3417	2	-9999	-9999	-9999	-9999	-9999	-9999	-9999	-9999	-9999	-9999	-9999	-9999	-9999	-9999	-9999	-9999
3418	2	10	11.5	0.29	2.9	3.71	37.1	0.22	2.53	0.4	4.6	0.629	9.50239	0.08815	1.33169	0.408863	0.102419
3419	2	6.2	10.1	0.74	4.588	4.89	30.318	0.64	6.464	1.29	13.029	1.0715	19.187	0.25755	4.61186	-9999	-1.01369
3420	2	6.5	8.9	0.55	3.575	4.51	29.315	0.44	3.916	0.31	2.759	0.9405	17.7504	0.1202	2.26857	-0.0569	-0.336532
3421	2	8.2	9.9	1.45	11.89	6.74	55.268	0.27	2.673	0.66	6.534	0.538	8.79092	0.12525	2.04658	-0.920773	-0.0173
3422	2	6.4	8.5	1.48	9.472	4.32	27.648	0.74	6.29	0.89	7.565	0.8795	14.8577	0.10055	1.69862	0.201304	0.345443
3424	2	1.8	10.2	1.16	2.088	2.17	3.906	0.59	6.018	0.84	8.568	0.5145	9.82695	0.154	2.9414	-0.114661	0.565239
3425	2	-9999	-9999	-9999	-9999	-9999	-9999	-9999	-9999	-9999	-9999	-9999	-9999	-9999	-9999	-9999	-9999
3426	2	5.4	9.5	1.19	6.426	8.65	46.71	0.32	3.04	0.99	9.405	0.9465	10.283	0.201	2.18372	-1.0817	0.409426
3427	2	5.3	6.4	3.48	18.444	14.17	75.101	0.72	4.608	0.59	3.776	0.817	13.0774	0.1036	1.65829	0.224741	-0.439013
3428	2	6.4	8.8	3.3	21.12	17.8	113.92	0.46	4.048	0.86	7.568	0.427	5.49407	0.1242	1.59804	-9999	-9999
3429	2	10.9	12.2	1.2	13.08	6.62	72.158	0.26	3.172	0.67	8.174	0.4605	9.87312	0.0525	1.1256	-9999	-9999
3430	2	-9999	-9999	0.41	3.198	-9999	-9999	0.1	1.1	-9999	-9999	-9999	-9999	-9999	-9999	-9999	-9999
3431	2	9.1	9.9	0.66	6.006	2.94	26.754	0.6	5.94	0.78	7.722	0.446	7.86871	0.0975	1.72018	4.44e-16	0.320329
3432	2	-9999	-9999	0.33	1.881	-9999	-9999	0.36	1.908	-9999	-9999	-9999	-9999	-9999	-9999	0.166997	0.263844
3433	2	5.5	10.5	2.24	12.32	14.15	77.825	0.3	3.15	1.21	12.705	0.6725	11.1366	0.1997	3.30703	-0.612689	-9999
3434	2	4.6	6.9	1.35	6.21	10.32	47.472	0.71	4.899	1.22	8.418	0.981	17.7757	0.14155	2.56489	-9999	0.421248
3435	2	7.4	8.3	1.38	10.212	3.98	29.452	0.37	3.071	0.85	7.055	0.547	8.16124	0.168	2.50656	0.0343	-0.830215
3436	2	8.5	9.3	1.33	11.305	9.33	79.305	0.28	2.604	1.23	11.439	0.493	7.46731	0.173	2.62037	-9999	0.16314
3438	2	9	11.1	0.51	4.59	3.13	28.17	0.51	5.661	0.81	8.991	0.896	14.6466	0.2058	3.36414	-9999	-9999
3439	2	7.8	10.3	2.53	19.734	4.06	31.668	0.68	7.004	0.92	9.476	0.5515	8.85709	0.1883	3.0241	-9999	-0.15805
3440	2	-9999	-9999	-9999	-9999	-9999	-9999	-9999	-9999	-9999	-9999	-9999	-9999	-9999	-9999	-9999	-9999
3441	2	8.5	11.2	2.73	23.205	16.66	141.61	0.52	5.824	0.86	9.632	0.8185	11.6554	0.186	2.64864	-9999	0.493246
3442	2	9.8	10.5	0.53	5.194	4.48	43.904	0.42	4.41	1.02	10.71	0.8525	14.3561	0.19935	3.35705	-0.607771	0.836289
3443	2	3	4.3	0.64	1.92	4.52	13.56	0.63	2.709	1.14	4.902	1.1165	17.5514	0.18695	2.93885	-0.5823	-0.0506
3444	2	-9999	-9999	-9999	-9999	-9999	-9999	-9999	-9999	-9999	-9999	-9999	-9999	-9999	-9999	-9999	-9999
3445	2	4.4	6.3	0.84	3.696	6.39	28.116	0.15	0.945	0.94	5.922	0.19325	2.83433	0.0952	1.39627	0.132232	0.635937
3446	2	8.7	8	2.15	18.705	11.34	98.658	0.47	3.76	1.09	8.72	0.2197	2.69352	0.0903	1.10708	0.330182	-0.0328
3447	2	3.8	11.6	1.28	4.864	11.92	45.296	0.36	4.176	1.52	17.632	0.51	8.3674	0.2263	3.71283	-9999	-9999
3448	2	8.2	0.4	1.22	10.004	9.89	81.098	0.17	0.068	0.83	0.332	0.327	4.2728	0.1132	1.47915	0.0993	0.49698
3449	2	-9999	-9999	-9999	-9999	-9999	-9999	-9999	-9999	-9999	-9999	-9999	-9999	-9999	-9999	-9999	-9999
3450	2	2.9	10.2	3.99	11.571	31.7	91.93	0.19	1.938	1.45	14.79	0.21215	3.00404	0.2245	3.17892	-0.833568	1.46057
3451	2	-9999	-9999	-9999	-9999	-9999	-9999	-9999	-9999	-9999	-9999	-9999	-9999	-9999	-9999	-9999	-9999
3452	2	8.1	12.1	1.12	9.072	5.76	46.656	0.54	6.534	0.76	9.196	0.917	16.8667	0.2041	3.75408	-9999	-9999
3453	2	10.1	5.6	0.23	2.323	6.04	61.004	0.06	0.336	0.93	5.208	0.0956	1.59311	0.09575	1.59561	-9999	0.278214
3454	2	10.7	11.1	1.31	14.017	7.21	77.147	0.41	4.551	1.36	15.096	0.683	11.1875	0.1803	2.95331	-9999	0.658376
3455	2	10.2	10.1	1.5	15.3	9.63	98.226	0.37	3.737	0.89	8.989	0.377	7.10519	0.10235	1.92896	0.411024	-0.387455
3456	2	12	11.3	1.99	23.88	5.51	66.12	0.44	4.972	0.9	10.17	0.601	9.87786	0.14235	2.33962	-9999	0.337823
3457	2	8.3	9.4	0.32	2.656	4.36	36.188	0.54	5.076	1.36	12.784	0.586	7.98523	0.07045	0.959999	-9999	-0.136202
3458	2	7.8	7.4	1.95	15.21	9.07	70.746	0.52	3.848	0.57	4.218	0.448	8.17749	0.13435	2.45234	-0.348366	-0.181272
3459	2	6.9	5.1	1.44	9.936	5.48	37.812	0.45	2.295	0.87	4.437	0.9285	15.4007	0.14475	2.40092	0.14044	0.057
3460	2	4	9.8	1.58	6.32	12.2	48.8	0.31	3.038	1.1	10.78	0.715	10.7155	0.13995	2.09738	-9999	-9999
3461	2	6.9	10.6	2.76	19.044	8.05	55.545	0.73	7.738	1.47	15.582	0.525	6.6185	0.1041	1.31235	-9999	-9999
3462	2	8.5	10.4	1.24	10.54	7.04	59.84	0.44	4.576	0.97	10.088	0.462	8.49772	0.11595	2.13271	-9999	-9999
3463	2	5.7	8.2	2.12	12.084	11.95	68.115	0.38	3.116	0.88	7.216	0.358	6.1934	0.08875	1.53537	-1.15596	0.626251
3464	2	-9999	-9999	-9999	-9999	-9999	-9999	-9999	-9999	-9999	-9999	-9999	-9999	-9999	-9999	-9999	-9999
3465	2	9.6	12.5	0.5	4.8	2.32	22.272	0.33	4.125	0.97	12.125	0.4885	8.64319	0.1232	2.17982	-9999	-0.0804
3466	2	-9999	-9999	-9999	-9999	-9999	-9999	-9999	-9999	-9999	-9999	-9999	-9999	-9999	-9999	-9999	-9999
3467	2	6.2	7.3	0.62	3.844	3.95	24.49	0.28	2.044	0.94	6.862	0.6315	11.0807	0.2293	4.02345	-9999	-9999
3468	2	5	8.3	1.19	5.95	5.99	29.95	0.5	4.15	1.31	10.873	0.4175	5.86448	0.1295	1.81904	0.0322283	0.478727
3469	2	8.2	8.4	0.39	3.198	5.05	41.41	0.39	3.276	0.25	2.1	0.19975	3.56887	0.1125	2.01	0.367047	-0.587571
3470	2	9	12.1	6.39	57.51	13.3	119.7	1.04	12.584	1.29	15.609	1.063	16.2214	0.19565	2.98562	-0.619461	0.216123
3472	2	8.7	7.9	0.52	4.524	2.8	24.36	0.26	2.054	0.85	6.715	0.17735	3.6002	0.08415	1.70825	-9999	-9999
3473	2	6.3	9.2	1.13	7.119	8.38	52.794	0.46	4.232	1.53	14.076	1.121	19.1691	0.1726	2.95146	-9999	-9999
3475	2	8.5	11.5	1.42	12.07	4.72	40.12	0.28	3.22	0.8	9.2	0.592	8.83771	0.1358	2.0273	-0.222519	-0.135581
3476	2	6	7.1	1.14	6.84	6.79	40.74	0.56	3.976	1.51	10.721	0.6405	10.0089	0.2113	3.30191	-0.486568	-0.286321
3477	2	-9999	-9999	-9999	-9999	-9999	-9999	-9999	-9999	-9999	-9999	-9999	-9999	-9999	-9999	-9999	-9999
3478	2	6.9	8.4	2.12	14.628	17.53	120.957	0.49	4.116	1.29	10.836	0.4575	6.90825	0.076	1.1476	-9999	-9999
3479	2	7.4	9.9	1.07	7.918	3.87	28.638	0.46	4.554	0.71	7.029	0.5345	9.10432	0.09475	1.61391	-9999	-0.483109
3480	2	6.9	5.9	0.99	6.831	3.63	25.047	0.52	3.068	1	5.9	0.519	11.373	0.06305	1.38164	-0.435569	-9999
3481	2	-9999	-9999	1.53	16.983	-9999	-9999	0.8	9.36	-9999	-9999	-9999	-9999	-9999	-9999	-9999	0.502329
3482	2	7.5	9	1.28	9.6	4.27	32.025	0.48	4.32	0.94	8.46	0.6085	8.6691	0.16695	2.37848	-9999	0.0976267
3483	2	12.1	11.9	3.94	47.674	11.09	134.189	0.55	6.545	0.72	8.568	0.668	14.0547	0.1807	3.80193	-0.10011	-0.101669
3484	2	10.3	8.6	0.11	1.133	3.97	40.891	0.11	0.946	0.68	5.848	0.16295	2.94179	0.07275	1.31338	0.328104	-0.573326
3485	2	-9999	-9999	-9999	-9999	-9999	-9999	-9999	-9999	-9999	-9999	-9999	-9999	-9999	-9999	-9999	-9999
3487	2	8.1	10.6	3.71	30.051	16.2	131.22	0.52	5.512	0.83	8.798	1.7	26.9847	0.20125	3.19451	-0.787937	-0.100264
3488	2	3.9	8.2	0.33	1.287	2.5	9.75	0.66	5.412	0.6	4.92	1.399	12.7962	0.3785	3.46201	-9999	-0.50704
3489	2	4.3	12.8	1	4.3	3.71	15.953	0.52	6.656	0.44	5.632	0.895	17.4141	0.298	5.79823	-0.614442	0.271268
3490	2	12.2	13.1	2.25	27.45	18.68	227.896	0.29	3.799	0.68	8.908	0.5395	8.80104	0.06975	1.13786	0.167608	-0.965089
3491	2	-9999	-9999	-9999	-9999	-9999	-9999	-9999	-9999	-9999	-9999	-9999	-9999	-9999	-9999	-9999	-9999
3492	2	8	10.6	1.26	10.08	4.38	35.04	0.54	5.724	0.9	9.54	0.957	15.6565	0.17655	2.88836	-9999	-0.20341
3493	2	9.2	9.6	0.55	5.06	3.99	36.708	0.42	4.032	0.65	6.24	0.5025	7.9194	0.1565	2.46644	-9999	-9999
3494	2	7.4	9.1	0.59	4.366	1.76	13.024	0.55	5.005	0.52	4.732	0.676	11.1395	0.065	1.07111	-9999	-9999
3495	2	-9999	-9999	1.08	8.1	-9999	-9999	0.32	4.192	-9999	-9999	-9999	-9999	-9999	-9999	0.361818	-1.05763
3496	2	8.4	8.1	1.79	15.036	7.94	66.696	0.88	7.128	1.34	10.854	0.438	7.56864	0.1298	2.24294	-9999	-0.0306
3497	2	6.2	4.6	1.06	6.572	4.66	28.892	0.5	2.3	1.01	4.646	0.7125	9.56786	0.23575	3.16579	-0.0282	0.414904
3498	2	-9999	-9999	-9999	-9999	-9999	-9999	-9999	-9999	-9999	-9999	-9999	-9999	-9999	-9999	-9999	-9999
3499	2	9.6	10.5	0.55	5.28	2.95	28.32	0.66	6.93	2.84	29.82	0.9815	18.8252	0.103	1.97554	-9999	-9999
3500	2	9	10.1	1.09	9.81	5.22	46.98	0.44	4.444	0.58	5.858	0.9325	12.0044	0.2148	2.76519	-0.508195	-0.488053
3501	2	9.3	11.3	2.14	19.902	5.55	51.615	0.83	9.379	1.34	15.142	0.6935	11.6323	0.18515	3.10558	0.114833	-0.771346
3502	2	10.7	11.2	1.1	11.77	9.18	98.226	0.24	2.688	0.67	7.504	0.8255	13.5987	0.12525	2.06329	0.41132	0.536009
3503	2	10.5	9.2	1.84	19.32	8.34	87.57	0.5	4.6	0.89	8.188	0.719	11.3266	0.0936	1.47451	-9999	0.235018
3504	2	-9999	-9999	-9999	-9999	-9999	-9999	-9999	-9999	-9999	-9999	-9999	-9999	-9999	-9999	-9999	-9999
3505	2	6.4	11.6	2.06	13.184	9.28	59.392	0.24	2.784	0.77	8.932	0.19895	3.72832	0.09025	1.69128	-0.584041	-0.626738
3506	2	9.1	10.9	1.7	15.47	7.38	67.158	0.42	4.578	1	10.9	0.887	13.3819	0.1303	1.96579	-9999	0.704793
3507	2	3.1	7.1	0.22	0.682	1.77	5.487	0.54	3.834	0.87	6.177	0.901	15.275	0.18955	3.2135	-9999	-9999
3508	2	-9999	-9999	0.34	3.604	-9999	-9999	0.34	3.91	-9999	-9999	-9999	-9999	-9999	-9999	-0.19383	-0.0339
3509	2	-9999	-9999	-9999	-9999	-9999	-9999	-9999	-9999	-9999	-9999	-9999	-9999	-9999	-9999	-9999	-9999
3510	2	7.6	10.4	4.62	35.112	18.5	140.6	0.62	6.448	1.21	12.584	0.373	6.06747	0.06725	1.09393	0.647283	-0.0675
3511	2	-9999	-9999	-9999	-9999	-9999	-9999	-9999	-9999	-9999	-9999	-9999	-9999	-9999	-9999	-9999	-9999
3512	2	-9999	-9999	-9999	-9999	-9999	-9999	-9999	-9999	-9999	-9999	-9999	-9999	-9999	-9999	-9999	-9999
3514	2	2	3	2.89	5.78	17.35	34.7	0.76	2.28	2.1	6.3	1.144	11.1867	0.296	2.89446	-0.162141	0.142904
3515	2	9.2	9.6	3.67	33.764	16.6	152.72	0.57	5.472	1.32	12.672	1.3785	26.1456	0.355	6.73317	-9999	0.18314
3516	2	8.4	9.1	0.43	3.612	3.34	28.056	0.31	2.821	0.65	5.915	0.505	6.81077	0.1738	2.34398	-9999	-9999
3517	2	7.5	8.8	1.24	9.3	5.34	40.05	0.39	3.432	0.98	8.624	0.492	10.3025	0.1869	3.91369	-9999	-9999
3518	2	13.8	5.5	0.53	7.314	2.7	37.26	0.31	1.705	0.82	4.51	0.7315	-9999	0.11115	-9999	-9999	-9999
3519	2	6.3	9.7	1.89	11.907	6.61	41.643	0.77	7.469	1.14	11.058	1.227	18.994	0.2525	3.9087	-9999	-9999
3520	2	6.8	10.9	0.77	5.236	3.27	22.236	0.31	3.379	0.97	10.573	0.8035	12.0364	0.0728	1.09054	-0.486661	0.654621
3521	2	7.1	8.7	1.61	11.431	20.35	144.485	0.34	2.958	1.33	11.571	0.4355	6.64863	0.17265	2.63579	-9999	-9999
3522	2	8.1	5.5	0.53	4.293	3.39	27.459	0.44	2.42	0.69	3.795	0.706	12.8163	0.1156	2.09853	-0.667894	0.938321
3523	2	8.5	4.6	0.43	3.655	1.84	15.64	0.44	2.024	1.06	4.876	0.884	15.6704	0.2429	4.30581	-9999	-0.450808
3524	2	5.2	8.7	2.25	11.7	14.27	74.204	0.37	3.219	0.74	6.438	0.15335	2.40248	0.041	0.642333	-0.0584	0.0176
3525	2	9.3	12.2	0.82	7.626	3.69	34.317	0.41	5.002	1.08	13.176	0.778	17.754	0.12045	2.74867	0.333246	-0.372794
3526	2	-9999	-9999	-9999	-9999	-9999	-9999	-9999	-9999	-9999	-9999	-9999	-9999	-9999	-9999	-9999	-9999
3527	2	10.7	13	1.95	20.865	18.45	197.415	0.31	4.03	0.86	11.18	0.451	9.39283	0.15075	3.13962	-0.239303	0.025
3528	2	5.4	7.7	1.42	7.668	5.39	29.106	0.47	3.619	0.51	3.927	0.491	7.96402	0.08855	1.43628	-9999	-9999
3529	2	-9999	-9999	-9999	-9999	-9999	-9999	-9999	-9999	-9999	-9999	-9999	-9999	-9999	-9999	-9999	-9999
3530	2	10.3	10.2	0.43	4.429	5.69	58.607	0.44	4.488	0.81	8.262	0.654	10.9174	0.13425	2.24108	-9999	0.323256
3531	2	1.3	11.1	1.01	1.313	6.14	7.982	0.65	7.215	1.2	13.32	0.42705	7.20189	0.1178	1.98661	-9999	-9999
3532	2	9.2	6.1	0.93	8.556	3.17	29.164	0.43	2.623	0.98	5.978	1.12	18.9728	0.19	3.2186	-0.394416	-0.292716
3533	2	12.2	12.3	1.06	12.932	5.7	69.54	0.38	4.674	0.79	9.717	0.5825	9.33942	0.20975	3.36299	-9999	-9999
3534	2	9.4	10	1.49	14.006	6.79	63.826	0.41	4.1	0.77	7.7	0.7695	9.34173	0.1235	1.49929	-9999	-9999
3535	2	10.2	11.9	2.73	27.846	4.04	41.208	0.46	5.474	0.67	7.973	1.15	17.2089	0.17705	2.64943	0.976084	0.349902
3536	2	6.9	9.5	2.29	15.801	7.29	50.301	0.51	4.845	0.75	7.125	0.6215	10.1571	0.07575	1.23797	-9999	-9999
3537	2	1.6	12.1	0.49	0.784	1.8	2.88	0.61	7.381	0.79	9.559	0.769	13.5344	0.14215	2.50184	-0.149116	1.03728
3538	2	-9999	-9999	-9999	-9999	-9999	-9999	-9999	-9999	-9999	-9999	-9999	-9999	-9999	-9999	-9999	-9999
3539	2	10.2	12.1	1.17	11.934	6.68	68.136	0.67	8.107	0.95	11.495	1.3425	23.986	0.1123	2.00643	-9999	-0.959912
3541	2	10.1	6.3	2.37	23.937	6.54	66.054	0.61	3.843	0.73	4.599	0.897	15.4523	0.14555	2.50734	-9999	-9999
3542	2	9.5	6.8	0.29	2.755	2.45	23.275	0.48	3.264	0.95	6.46	0.5865	11.1826	0.1375	2.62167	-9999	-9999
3543	2	6.3	8.2	0.33	2.079	3	18.9	0.47	3.854	0.9	7.38	0.858	15.1437	0.128	2.2592	-9999	-9999
3544	2	-9999	-9999	-9999	-9999	-9999	-9999	-9999	-9999	-9999	-9999	-9999	-9999	-9999	-9999	-9999	-9999
3545	2	9.5	9.9	0.96	9.12	6.89	65.455	0.19	1.881	0.85	8.415	0.423	4.93218	0.0757	0.882662	-0.16436	-9999
3546	2	4.9	9	1.58	7.742	8.58	42.042	0.53	4.77	1.13	10.17	1.605	22.5663	0.13375	1.88053	0.121324	-9999
3547	2	12.6	10.1	0.88	11.088	7.16	90.216	0.28	2.828	1.2	12.12	0.738	12.6296	0.1769	3.02735	-0.251836	-9999
3548	2	-9999	-9999	-9999	-9999	-9999	-9999	-9999	-9999	-9999	-9999	-9999	-9999	-9999	-9999	-9999	-9999
3549	2	-9999	-9999	-9999	-9999	-9999	-9999	-9999	-9999	-9999	-9999	-9999	-9999	-9999	-9999	-9999	-9999
3550	2	-9999	-9999	-9999	-9999	-9999	-9999	-9999	-9999	-9999	-9999	-9999	-9999	-9999	-9999	-9999	-9999
3551	2	5.9	7.1	2.97	17.523	9.92	58.528	0.62	4.402	1.52	10.792	0.6615	10.2841	0.13365	2.07781	-9999	-0.378347
3552	2	1.4	7	4.6	6.44	22.3	31.22	0.8	5.6	4.76	33.32	0.1375	2.02675	0.0951	1.40177	-9999	-0.0334
3553	2	7.6	9.7	2.17	16.492	8.75	66.5	0.65	6.305	0.84	8.148	0.57	9.9142	0.09715	1.68976	-9999	0.800107
3555	2	8.5	10.3	1.42	12.07	10.75	91.375	0.24	2.472	0.81	8.343	0.17735	3.35546	0.0595	1.12574	-9999	-9999
3556	2	9.4	8.3	2.6	24.44	9.67	90.898	1.11	9.213	1.21	10.043	0.876	15.9782	0.1166	2.12678	0.574009	0.395927
3557	2	3.4	3.5	1.88	6.392	4.83	16.422	0.64	2.24	1.29	4.515	0.3495	4.3804	0.11155	1.39809	-9999	0.588916
3559	2	6.2	7.2	0.2	1.24	3.15	19.53	0.56	4.032	1.13	8.136	0.8205	11.4104	0.10625	1.47758	-9999	-0.317027
3560	2	-9999	-9999	-9999	-9999	-9999	-9999	-9999	-9999	-9999	-9999	-9999	-9999	-9999	-9999	-9999	-9999
3561	2	9.1	9.6	0.26	2.366	4.69	42.679	0.32	3.072	1.2	11.52	0.1326	2.32669	0.092	1.61429	-9999	-9999
3562	2	6.2	10.9	4.53	28.086	23.3	144.46	0.36	3.924	1.25	13.625	1.0175	3.92755	0.319	1.23134	0.250319	-0.0447
3563	2	8.4	10.2	2.53	21.252	9.61	80.724	0.6	6.12	1.43	14.586	1.0755	16.3117	0.29565	4.48402	0.858653	0.3919
3564	2	8.5	4.3	0.95	8.075	10.02	85.17	0.31	1.333	1.24	5.332	0.36	4.7616	0.1317	1.74195	0.636156	1.19891
3565	2	9.8	9.9	0.77	7.546	8.1	79.38	0.31	3.069	1.19	11.781	0.815	12.1218	0.2685	3.99349	-0.309408	0.728944
3567	2	9	9.8	0.49	4.41	5	45	0.26	2.548	0.7	6.86	0.4765	5.20973	0.16415	1.79471	-9999	-9999
3568	2	11.2	10.6	1.74	19.488	10.53	117.936	0.51	5.406	0.75	7.95	0.84	15.456	0.2024	3.72416	-0.336434	0.19031
3569	2	6.7	9.9	1.11	7.437	4.56	30.552	0.56	5.544	0.74	7.326	0.98	13.6089	0.18275	2.53779	-9999	-9999
3570	2	2.5	5	1.05	2.625	1.91	4.775	0.43	2.15	1.43	7.15	0.795	13.9977	0.2266	3.98978	-9999	-9999
3571	2	8.5	10.2	0.85	7.225	5.66	48.11	0.41	4.182	0.96	9.792	0.85	13.5263	0.12175	1.93745	0.0128922	-0.360198
3572	2	-9999	-9999	-9999	-9999	-9999	-9999	-9999	-9999	-9999	-9999	-9999	-9999	-9999	-9999	-9999	-9999
3573	2	-9999	-9999	3.72	26.04	-9999	-9999	0.41	4.838	-9999	-9999	-9999	-9999	-9999	-9999	-9999	-9999
3574	2	1.5	3.6	2.38	3.57	14.38	21.57	0.85	3.06	2.51	9.036	1.46	18.3668	0.2165	2.72357	-9999	-9999
3575	2	6	7.7	1.39	8.34	8.78	52.68	0.85	6.545	1.69	13.013	1	14.0571	0.1155	1.6236	-0.224053	0.387248
3576	2	7.4	11.7	4.35	32.19	26.1	193.14	0.3	3.51	0.81	9.477	0.7265	12.3553	0.1001	1.70237	0.20804	0.0664
3577	2	12.7	5.7	0.23	2.921	1.82	23.114	0.38	2.166	0.99	5.643	0.86	17.6013	0.0972	1.98936	-0.54723	-0.997224
3578	2	7.8	10.4	0.43	3.354	5.08	39.624	0.22	2.288	1.09	11.336	0.607	10.4444	0.10455	1.79896	-9999	-9999
3579	2	7.4	10	2.06	15.244	16.49	122.026	0.57	5.7	1.87	18.7	0.63	9.933	0.16035	2.52819	0.117015	0.574707
3580	2	9	8.8	3.33	29.97	8.39	75.51	0.45	3.96	0.86	7.568	0.765	11.1996	0.184	2.69376	-9999	-0.74856
3581	2	8.3	9.9	0.61	5.063	11.52	95.616	0.23	2.277	1.15	11.385	0.14715	2.03459	0.13795	1.90739	-0.315204	-0.560297
3582	2	7	10.1	0.41	2.87	3.84	26.88	0.33	3.333	0.73	7.373	0.495	8.613	0.0823	1.43202	-9999	-9999
3583	2	7.9	8.5	1.67	13.193	6.84	54.036	0.39	3.315	0.96	8.16	0.53	-9999	0.1403	-9999	-9999	-9999
3584	2	8.8	10.5	3.67	32.296	17.67	155.496	0.54	5.67	1.23	12.915	0.912	15.7533	0.1612	2.78446	-0.515436	-0.581513
3585	2	8	10.5	0.95	7.6	4.64	37.12	0.45	4.725	0.81	8.505	0.885	16.2018	0.0669	1.22475	0.361546	-0.468848
3586	2	8.2	11.9	0.46	3.772	8.02	65.764	0.14	1.666	0.76	9.044	0.455	5.6602	0.25375	3.15665	0.172769	0.432178
3587	2	7.9	10.3	0.38	3.002	6.84	54.036	0.19	1.957	1.23	12.669	0.18475	2.96832	0.1026	1.64844	0.0726	0.601817
3588	2	8.9	10	0.27	2.403	2.03	18.067	0.55	5.5	1.06	10.6	0.935	17.5219	0.13055	2.44651	0.389855	-0.0787
3589	2	4.8	7.8	0.58	2.784	7.97	38.256	0.26	2.028	1.51	11.778	0.755	10.2141	0.2105	2.84776	0.284832	0.221266
3590	2	5.8	8.5	1.07	6.206	4.67	27.086	0.38	3.23	0.72	6.12	0.63	10.0044	0.12455	1.97785	0.0692	-0.701009
3591	2	3.8	6.9	0.98	3.724	4.54	17.252	0.5	3.45	1.6	11.04	0.575	7.77482	0.08315	1.12431	-9999	0.347994
3592	2	6.8	9.2	0.42	2.856	2.96	20.128	0.37	3.404	1.39	12.788	1.08	14.202	0.1825	2.39988	-0.56093	0.0911408
3593	2	4.1	5.7	1.31	5.371	6.78	27.798	0.44	2.508	1.13	6.441	1.04	17.2224	0.1765	2.92284	-9999	-9999
3594	2	3.4	5.4	1.37	4.658	7.96	27.064	0.56	3.024	1.39	7.506	0.7245	11.0124	0.1334	2.02768	-9999	-9999
3595	2	-9999	-9999	-9999	-9999	-9999	-9999	-9999	-9999	-9999	-9999	-9999	-9999	-9999	-9999	-9999	-9999
3596	2	10.7	9.7	0.63	6.741	6.35	67.945	0.25	2.425	1.12	10.864	0.91	13.0009	0.08295	1.18508	-9999	-9999
3597	2	4.9	4.7	1.9	9.31	6.93	33.957	1	4.7	1.9	8.93	1.37	17.9196	0.1629	2.13073	0.417007	-9999
3598	2	7.1	9.7	0.9	6.39	3.31	23.501	0.46	4.462	1.5	14.55	0.83	16.2791	0.1658	3.25189	0.455336	0.285864
3599	2	-9999	-9999	-9999	-9999	-9999	-9999	-9999	-9999	-9999	-9999	-9999	-9999	-9999	-9999	-9999	-9999
3600	2	-9999	-9999	-9999	-9999	-9999	-9999	-9999	-9999	-9999	-9999	-9999	-9999	-9999	-9999	-9999	-9999
3601	2	-9999	12.8	0.96	-9999	5.88	-9999	0.32	4.096	0.78	9.984	0.54	11.1996	0.1905	3.95097	-9999	-9999
3602	2	7.5	8.2	1.31	9.825	7.82	58.65	0.6	4.92	1.52	12.464	1.43	17.2519	0.247	2.97988	-0.164062	-0.831996
3603	2	-9999	-9999	-9999	-9999	-9999	-9999	-9999	-9999	-9999	-9999	-9999	-9999	-9999	-9999	-9999	-9999
3604	2	8.5	10.3	0.65	5.525	3.99	33.915	0.41	4.223	1.14	11.742	0.51	8.347	0.09155	1.49837	-9999	0.325901
3605	2	12.1	12.8	2.45	29.645	11.34	137.214	0.42	5.376	0.98	12.544	0.35	4.046	0.0941	1.0878	-9999	-9999
3606	2	9.2	7.2	1.08	9.936	2.19	20.148	0.42	3.024	1.49	10.728	0.52	13.7429	0.1092	2.886	0.241296	-0.425455
3607	2	5.7	1.7	1.58	9.006	9.44	53.808	0.46	0.782	0.97	1.649	1.1705	12.6414	0.18335	1.98018	-0.224919	-0.694562
3608	2	4.6	9.7	1.01	4.646	18.5	85.1	0.19	1.843	1.87	18.139	0.43	5.47533	0.1412	1.79795	0.231369	-0.166742
3609	2	9.6	10.5	2.19	21.024	5.54	53.184	0.76	7.98	0.62	6.51	1.5035	23.3042	0.466	7.223	-0.501941	0.0199
3610	2	-9999	-9999	-9999	-9999	-9999	-9999	-9999	-9999	-9999	-9999	-9999	-9999	-9999	-9999	1.19268	-0.387148
3611	2	-9999	-9999	8.93	24.111	-9999	-9999	0.65	2.73	-9999	-9999	-9999	-9999	-9999	-9999	0.141161	-0.267468
3612	2	9.6	11.4	2.85	27.36	13.51	129.696	0.41	4.674	1.01	11.514	0.667	9.83158	0.17505	2.58024	-9999	0.610326
3613	2	-9999	-9999	0.64	5.12	-9999	-9999	0.55	5.225	-9999	-9999	-9999	-9999	-9999	-9999	-9999	-9999
3614	2	-9999	-9999	2.23	14.495	-9999	-9999	0.38	3.534	-9999	-9999	-9999	-9999	-9999	-9999	0.312531	1.14262
3615	2	12.6	13.4	2.24	28.224	11.4	143.64	0.58	7.772	1.17	15.678	1.075	20.8407	0.2075	4.02273	-9999	-0.276183
3616	2	6.8	9.2	0.43	2.924	5.99	40.732	0.27	2.484	1.01	9.292	0.87	14.0708	0.262	4.23741	0.42521	-0.866803
3617	2	3.4	7.8	1.17	3.978	2.27	7.718	0.7	5.46	2.08	16.224	0.43	6.74179	0.05675	0.889759	0.300605	-0.53561
3618	2	8.3	9	3.37	27.971	12.94	107.402	0.51	4.59	1.21	10.89	0.402	5.55334	0.133	1.8373	-9999	-9999
3619	2	7.9	10.4	0.19	1.501	1.85	14.615	0.54	5.616	0.98	10.192	0.4065	6.73977	0.1025	1.69945	0.0899	-1.20047
3620	2	9	9.6	2.71	24.39	10.44	93.96	0.7	6.72	1.13	10.848	0.4595	8.31695	0.1535	2.77835	-0.194641	0.258179
3621	2	7.1	10.3	2.42	17.182	18.65	132.415	0.25	2.575	1.48	15.244	0.44	5.324	0.15035	1.81923	-0.0706	-0.338588
3622	2	6.4	8.8	0.34	2.176	2.04	13.056	0.37	3.256	2.73	24.024	0.4	6.14667	0.17425	2.67764	-9999	-0.111013
3623	2	5.6	9.2	3.25	18.2	36.53	204.568	0.25	2.3	1.6	14.72	0.44	6.48853	0.179	2.63965	0.384918	-0.0363
3624	2	10.3	11.4	2.9	29.87	14.95	153.985	0.45	5.13	0.72	8.208	1.76	24.464	0.3585	4.98315	-9999	-0.220711
3625	2	-9999	-9999	4.29	33.033	-9999	-9999	0.41	4.223	-9999	-9999	-9999	-9999	-9999	-9999	0.857783	0.0371
3629	2	4.5	10.1	4.08	18.36	29.8	134.1	0.24	2.424	1.43	14.443	1.766	6.0044	0.488	1.6592	-0.336104	0.421475
3630	2	8.9	13.1	2.06	18.334	14.7	130.83	0.41	5.371	0.4	5.24	0.4145	7.97222	0.0999	1.92141	-0.29966	-0.0883
3631	2	-9999	-9999	-9999	-9999	-9999	-9999	-9999	-9999	-9999	-9999	-9999	-9999	-9999	-9999	-9999	-9999
3649	1	8.9	13.3	2.39	21.271	8.33	74.137	0.34	4.522	1.06	14.098	0.7485	12.5213	0.11685	1.95473	0.322996	0.379857
3650	1	-9999	-9999	2.82	23.124	-9999	-9999	0.36	3.564	-9999	-9999	-9999	-9999	-9999	-9999	-9999	-9999
3651	1	8.7	10.9	1.05	9.135	9.11	79.257	0.12	1.308	1	10.9	0.14225	2.49547	0.11625	2.03936	0.00727	0.0242
3652	1	5.3	5.8	4.67	24.751	19.37	102.661	0.96	5.568	2.14	12.412	1.129	16.814	0.1945	2.89666	-0.348934	-0.685604
3653	1	8.3	9.9	1.08	8.964	13.34	110.722	0.13	1.287	1.15	11.385	0.4435	6.87742	0.12765	1.97949	-0.253154	0.831771
3654	1	10.4	8.8	0.52	5.408	7.2	74.88	0.42	3.696	1.72	15.136	0.6595	9.74176	0.22775	3.36419	0.0351	1.37444
3655	2	-9999	-9999	0.62	-9999	-9999	-9999	0.52	-9999	-9999	-9999	-9999	-9999	-9999	-9999	-9999	-9999
3656	2	10.7	11.7	0.37	3.959	2.98	31.886	0.36	4.212	0.77	9.009	0.794	11.0578	0.201	2.79926	-9999	-9999
3657	2	4.5	6.8	0.46	2.07	4.41	19.845	0.58	3.944	0.87	5.916	0.757	11.7941	0.08945	1.39363	0.502578	-0.211433
3658	2	-9999	-9999	-9999	-9999	-9999	-9999	-9999	-9999	-9999	-9999	-9999	-9999	-9999	-9999	-9999	-9999
3659	2	7.5	10.6	0.62	4.65	7.35	55.125	0.4	4.24	1.38	14.628	0.7145	-9999	0.2431	-9999	-9999	-9999
3660	2	6.6	10.5	1.54	10.164	12.93	85.338	0.34	3.57	1.11	11.655	0.866	16.0903	0.0682	1.26716	0.981696	-0.561785
3662	2	8.7	9.9	2.2	19.14	12.51	108.837	0.53	5.247	1.45	14.355	0.574	10.4468	0.08745	1.59159	-0.274196	0.211248
3663	2	9.7	11.3	0.47	4.559	5.23	50.731	0.47	5.311	0.97	10.961	1.09	21.4652	0.1224	2.41041	-0.467469	-0.445953
3664	2	9.5	9.6	0.43	4.085	5.2	49.4	0.18	1.728	1.28	12.288	0.2345	3.27518	0.0802	1.12013	-9999	0.240626
3665	2	8.5	13.5	0.93	7.905	5.88	49.98	0.27	3.645	0.92	12.42	0.84	11.7768	0.249	3.49098	0.355521	-0.431666
