# Supplementary material for: A Triad of Highly Divergent Polymeric Immunoglobulin Receptor (PIGR) Haplotypes with Major Effect on IgA Concentration in Bovine Milk
Source: PLoS One. 2013 Mar 11;8(3):e57219. doi: 10.1371/journal.pone.0057219 (PMC3594236; doi:10.1371/journal.pone.0057219)
Supplement: Table S2 — Genotypes in the PIGR region. ID = unique animal ID. Genotypes are listed as 1 or 2 for both the paternal and maternal alleles. (XLS) [file pone.0057219.s003.xls]

## Sheet: Sheet1
	Paternal allele																	Maternal allele
AnimalID	347137	343440	344651	345299	PIGR_9640	PIGR_9519	342939	PIGR_5183	PIGR_4029	PIGR_3938	PIGR_903	PIGR_-9	PIGR_-33	FCAMR_2721	345275	FCAMR_-2870	351323	347137	343440	344651	345299	PIGR_9640	PIGR_9519	342939	PIGR_5183	PIGR_4029	PIGR_3938	PIGR_903	PIGR_-9	PIGR_-33	FCAMR_2721	345275	FCAMR_-2870	351323
2524	2	2	1	1	2	2	2	2	1	1	1	1	1	1	1	2	1	2	2	1	1	2	2	2	2	1	1	1	1	1	1	1	2	1
2553	2	1	1	2	1	1	2	2	1	1	1	2	2	2	2	2	2	2	2	1	1	2	2	2	2	1	1	1	1	1	1	1	1	2
2604	2	2	1	1	2	2	2	2	1	1	1	1	1	1	1	1	2	2	2	1	1	2	2	1	1	2	2	2	2	2	1	1	1	2
2704	2	1	1	1	2	2	2	2	1	1	1	1	1	1	1	1	2	2	2	1	1	2	2	1	1	2	2	2	2	2	1	1	1	2
2774	2	2	1	1	2	2	2	2	1	1	1	1	1	1	1	1	2	2	1	1	2	1	1	2	2	1	1	1	2	2	2	2	2	2
2775	2	2	1	1	2	2	2	2	1	1	1	1	1	1	1	2	1	2	2	1	1	2	2	1	1	2	2	2	2	2	1	1	1	2
2778	2	2	1	1	2	2	2	2	1	1	1	1	1	1	1	1	2	2	2	1	2	1	1	2	2	2	2	2	2	2	1	1	2	1
2779	2	2	1	1	2	2	2	2	1	1	1	1	1	1	1	2	1	2	2	1	1	2	2	2	2	1	1	1	1	1	1	1	2	1
2780	2	2	1	1	2	2	2	2	1	1	1	1	1	1	1	2	1	2	1	1	2	1	1	2	2	1	1	1	2	2	2	2	2	2
2781	2	2	1	1	2	2	2	2	1	1	1	1	1	1	1	2	1	2	1	1	2	1	1	2	2	1	1	1	2	2	2	2	2	2
2782	2	2	1	1	2	2	2	2	1	1	1	1	1	1	1	1	2	2	1	1	2	1	1	2	2	1	1	1	2	2	2	2	2	2
2783	2	2	1	1	2	2	2	2	1	1	1	1	1	1	1	2	1	2	2	1	1	2	2	2	2	1	1	1	1	1	1	1	2	1
2784	2	2	1	1	2	2	2	2	1	1	1	1	1	1	1	1	2	2	2	1	2	1	1	2	2	1	1	1	2	2	2	2	2	2
2785	2	1	1	2	1	1	2	2	1	1	1	2	2	2	2	2	2	2	2	1	1	2	2	1	1	2	2	2	2	2	1	1	1	2
2786	2	2	1	1	2	2	2	2	1	1	1	1	1	1	1	2	1	2	1	1	1	2	2	2	2	1	1	1	1	1	1	1	1	2
2787	2	2	1	1	2	2	2	2	1	1	1	1	1	1	1	2	1	2	1	1	2	1	1	2	2	1	1	1	2	2	2	2	2	2
2788	2	2	1	1	2	2	2	2	1	1	1	1	1	1	1	1	2	2	2	1	1	2	2	2	2	1	1	1	1	1	1	1	2	2
2789	2	1	1	2	1	1	2	2	1	1	1	2	2	2	2	2	2	2	2	1	2	1	1	2	2	1	1	1	2	2	2	2	2	2
2790	2	2	1	1	2	2	2	2	1	1	1	1	1	1	1	1	2	2	1	1	2	1	1	2	2	1	1	1	2	2	2	2	2	2
2791	2	1	1	2	1	1	2	2	1	1	1	2	2	2	2	2	2	2	2	1	1	2	2	2	2	1	1	1	1	1	1	1	1	2
2792	2	2	1	1	2	2	2	2	1	1	1	1	1	1	1	2	1	2	1	1	1	2	2	2	2	1	1	1	1	1	1	1	1	2
2793	2	2	1	1	2	2	2	2	1	1	1	1	1	1	1	1	2	2	1	1	2	1	1	2	2	1	1	1	2	2	1	1	1	2
2794	2	2	1	1	2	2	2	2	1	1	1	1	1	1	1	2	1	2	2	1	1	2	2	2	2	1	1	1	1	1	1	1	2	1
2795	2	2	1	1	2	2	2	2	1	1	1	1	1	1	1	1	2	2	2	1	1	2	2	1	1	1	1	1	1	1	1	1	1	2
2796	2	2	1	1	2	2	2	2	1	1	1	1	1	1	1	1	2	2	2	1	2	1	1	2	2	1	1	1	2	2	2	2	2	2
2797	2	2	1	1	2	2	2	2	1	1	1	1	1	1	1	2	1	2	2	1	1	2	2	2	2	1	1	1	1	1	1	1	1	2
2798	2	1	1	2	1	1	2	2	1	1	1	2	2	2	2	2	2	2	2	1	1	2	2	2	2	1	1	1	1	1	1	1	1	2
2799	2	2	1	1	2	2	2	2	1	1	1	1	1	1	1	1	2	2	2	1	1	2	2	2	2	1	1	1	1	1	1	1	2	1
2800	2	2	1	1	2	2	2	2	1	1	1	1	1	1	1	1	2	2	1	1	2	1	1	2	2	1	1	1	2	2	2	2	2	2
2801	2	2	1	1	2	2	2	2	1	1	1	1	1	1	1	2	1	2	2	1	2	1	1	2	2	1	1	1	2	2	1	1	2	2
2802	2	2	1	1	2	2	2	2	1	1	1	1	1	1	1	2	1	2	2	1	1	2	2	2	2	1	1	1	1	1	1	1	2	1
2803	2	2	1	1	2	2	2	2	1	1	1	1	1	1	1	2	1	2	2	1	1	2	2	2	2	1	1	1	1	1	1	1	1	2
2804	2	1	1	2	1	1	2	2	1	1	1	2	2	2	2	2	2	2	2	1	1	2	2	2	2	1	1	1	1	1	1	1	2	1
2805	2	2	1	1	2	2	2	2	1	1	1	1	1	1	1	2	1	1	1	1	1	2	2	2	2	1	1	1	1	1	1	1	1	1
2806	2	2	1	1	2	2	2	2	1	1	1	1	1	1	1	2	1	2	1	1	2	1	1	2	2	1	1	1	2	2	1	1	1	2
2807	2	2	1	1	2	2	2	2	1	1	1	1	1	1	1	1	2	2	2	1	1	2	2	2	2	1	1	1	1	1	1	1	2	1
2808	2	2	1	1	2	2	2	2	1	1	1	1	1	1	1	1	2	2	2	1	1	2	2	2	2	1	1	1	1	1	1	1	2	1
2809	2	2	1	1	2	2	2	2	1	1	1	1	1	1	1	2	1	2	2	1	1	2	2	2	2	1	1	1	1	1	1	1	2	1
2810	2	2	1	1	2	2	2	2	1	1	1	1	1	1	1	2	1	2	2	1	1	2	2	1	1	2	2	2	2	2	1	1	1	2
2811	2	2	1	1	2	2	2	2	1	1	1	1	1	1	1	2	1	2	1	1	2	1	1	2	2	1	1	1	2	2	1	1	1	2
2812	2	2	1	1	2	2	2	2	1	1	1	1	1	1	1	1	2	2	1	1	2	1	1	2	2	1	1	1	2	2	2	2	2	2
2813	2	2	1	1	2	2	2	2	1	1	1	1	1	1	1	1	2	2	2	1	1	2	2	2	2	1	1	1	1	1	1	1	2	1
2814	2	1	1	2	1	1	2	2	1	1	1	2	2	2	2	2	2	2	2	1	1	2	2	1	1	2	2	2	2	2	1	1	1	2
2815	2	1	1	2	1	1	2	2	1	1	1	2	2	2	2	2	2	2	2	1	1	2	2	1	1	2	2	2	2	2	1	1	1	2
2816	2	2	1	1	2	2	2	2	1	1	1	1	1	1	1	2	1	2	1	1	2	1	1	2	2	1	1	1	2	2	2	2	2	2
2817	2	2	1	1	2	2	2	2	1	1	1	1	1	1	1	2	1	2	1	1	2	1	1	2	2	1	1	1	2	2	2	2	2	2
2818	2	1	1	2	1	1	2	2	1	1	1	2	2	2	2	2	2	2	2	1	1	2	2	2	2	1	1	1	1	1	2	2	2	1
2819	2	1	1	2	1	1	2	2	1	1	1	2	2	2	2	2	2	2	2	1	1	2	2	1	1	2	2	2	2	2	1	1	1	2
2820	2	2	1	1	2	2	2	2	1	1	1	1	1	1	1	2	1	2	1	1	2	1	1	2	2	1	1	1	2	2	2	2	2	2
2821	2	2	1	1	2	2	2	2	1	1	1	1	1	1	1	2	1	2	1	1	2	1	1	2	2	1	1	1	2	2	2	2	2	2
2822	2	2	1	1	2	2	2	2	1	1	1	1	1	1	1	2	1	2	1	1	1	2	2	2	2	1	1	1	1	1	1	1	1	2
2823	2	2	1	1	2	2	2	2	1	1	1	1	1	1	1	2	1	2	2	1	1	2	2	1	1	2	2	2	2	2	1	1	1	2
2824	2	2	1	1	2	2	2	2	1	1	1	1	1	1	1	2	1	2	2	1	1	2	2	2	2	1	1	1	1	1	1	1	1	2
2825	2	2	1	1	2	2	2	2	1	1	1	1	1	1	1	2	1	2	2	1	1	2	2	2	2	1	1	1	1	1	1	1	2	1
2826	2	2	1	1	2	2	2	2	1	1	1	1	1	1	1	2	1	2	2	1	1	2	2	2	2	1	1	1	1	1	1	1	1	2
2827	2	2	1	1	2	2	2	2	1	1	1	1	1	1	1	1	2	2	1	1	2	1	1	2	2	1	1	1	2	2	2	2	2	2
2828	2	2	1	1	2	2	2	2	1	1	1	1	1	1	1	2	1	2	2	1	1	2	2	2	2	1	1	1	1	1	1	1	1	1
2829	2	2	1	1	2	2	2	2	1	1	1	1	1	1	1	2	1	2	2	1	1	2	2	2	2	1	1	1	1	1	1	1	2	1
2830	2	2	1	1	2	2	2	2	1	1	1	1	1	1	1	1	2	2	2	1	1	2	2	1	1	2	2	2	2	2	1	1	1	2
2831	2	2	1	1	2	2	2	2	1	1	1	1	1	1	1	2	1	2	1	1	2	1	1	2	2	1	1	1	2	2	2	2	2	2
2832	2	2	1	1	2	2	2	2	1	1	1	1	1	1	1	2	1	2	1	1	2	1	1	2	2	1	1	1	2	2	2	2	2	2
2833	2	2	1	1	2	2	2	2	1	1	1	1	1	1	1	2	1	2	2	1	2	1	1	2	2	1	1	1	2	2	2	2	2	2
2834	2	2	1	1	2	2	2	2	1	1	1	1	1	1	1	2	1	2	2	1	1	2	2	2	2	1	1	1	1	1	1	1	1	1
2835	2	2	1	1	2	2	2	2	1	1	1	1	1	1	1	2	1	2	1	1	1	2	2	2	2	1	1	1	1	1	1	1	1	2
2836	2	2	1	1	2	2	2	2	1	1	1	1	1	1	1	1	2	2	2	1	1	2	2	2	2	1	1	1	1	1	1	1	1	2
2837	2	2	1	1	2	2	2	2	1	1	1	1	1	1	1	1	2	2	2	1	2	1	1	2	2	1	1	1	2	2	2	2	2	2
2838	2	2	1	1	2	2	2	2	1	1	1	1	1	1	1	1	2	2	1	1	1	2	2	2	2	1	1	1	1	1	1	1	1	2
2839	2	1	1	2	1	1	2	2	1	1	1	2	2	2	2	2	2	2	2	1	1	2	2	1	1	2	2	2	2	2	1	1	1	2
2840	2	1	1	2	1	1	2	2	1	1	1	2	2	2	2	2	2	2	2	1	1	2	2	1	1	2	2	2	2	2	1	1	1	2
2841	2	2	1	1	2	2	2	2	1	1	1	1	1	1	1	2	1	1	1	1	1	2	2	2	2	1	1	1	1	1	1	1	1	1
2842	2	2	1	1	2	2	2	2	1	1	1	1	1	1	1	1	2	2	2	1	1	2	2	2	2	1	1	1	1	1	1	1	1	1
2843	2	2	1	1	2	2	2	2	1	1	1	1	1	1	1	2	1	2	2	1	1	2	2	2	2	1	1	1	1	1	1	1	1	2
2844	2	1	1	2	1	1	2	2	1	1	1	2	2	2	2	2	2	2	2	1	1	2	2	2	2	1	1	1	1	1	1	1	2	1
2845	2	2	1	1	2	2	2	2	1	1	1	1	1	1	1	2	1	2	2	1	1	2	2	2	2	1	1	1	1	1	1	1	1	2
2846	2	1	1	2	1	1	2	2	1	1	1	2	2	2	2	2	2	2	2	1	1	2	2	1	1	2	2	2	2	2	1	1	1	2
2847	2	1	1	2	1	1	2	2	1	1	1	2	2	2	2	2	2	2	2	1	1	2	2	2	2	1	1	1	1	1	1	1	1	2
2848	2	2	1	1	2	2	2	2	1	1	1	1	1	1	1	1	2	2	2	1	1	2	2	2	2	1	1	1	1	1	1	1	1	2
2849	2	1	1	2	1	1	2	2	1	1	1	2	2	2	2	2	2	2	2	1	1	2	2	1	1	2	2	2	2	2	1	1	1	2
2850	2	2	1	1	2	2	2	2	1	1	1	1	1	1	1	2	1	2	1	1	2	1	1	2	2	1	1	1	2	2	2	2	2	2
2851	2	2	1	1	2	2	2	2	1	1	1	1	1	1	1	2	1	2	2	1	2	1	1	1	1	1	1	1	2	2	2	2	2	2
2852	2	2	1	1	2	2	2	2	1	1	1	1	1	1	1	2	1	2	2	1	1	2	2	1	1	2	2	2	2	2	1	1	1	2
2853	2	2	1	1	2	2	2	2	1	1	1	1	1	1	1	2	1	2	2	1	1	2	2	1	1	2	2	2	2	2	1	1	1	2
2854	2	2	1	1	2	2	2	2	1	1	1	1	1	1	1	2	1	2	2	1	1	2	2	2	2	1	1	1	1	1	1	1	1	2
2855	2	2	1	1	2	2	2	2	1	1	1	1	1	1	1	2	1	2	2	1	1	2	2	1	1	2	2	2	2	2	1	1	1	2
2856	2	1	1	2	1	1	2	2	1	1	1	2	2	2	2	2	2	2	2	1	1	2	2	1	1	2	2	2	2	2	1	1	1	2
2857	2	1	1	2	1	1	2	2	1	1	1	2	2	2	2	2	2	2	2	1	1	2	2	1	1	2	2	2	2	2	1	1	1	2
2858	2	2	1	1	2	2	2	2	1	1	1	1	1	1	1	2	1	2	2	1	2	1	1	2	2	1	1	1	2	2	2	2	2	2
2859	2	2	1	1	2	2	2	2	1	1	1	1	1	1	1	2	1	2	2	1	1	2	2	2	2	1	1	1	1	1	1	1	2	1
2860	2	2	1	1	2	2	2	2	1	1	1	1	1	1	1	2	1	2	2	1	1	2	2	2	2	1	1	1	1	1	1	1	2	1
2861	2	2	1	1	2	2	2	2	1	1	1	1	1	1	1	2	1	2	1	1	2	1	1	2	2	1	1	1	2	2	2	2	2	2
2862	2	1	1	2	1	1	2	2	1	1	1	2	2	2	2	2	2	2	1	1	1	2	2	2	2	1	1	1	1	1	1	1	1	2
2863	2	2	1	1	2	2	2	2	1	1	1	1	1	1	1	2	1	2	2	1	1	2	2	1	1	2	2	2	2	2	1	1	1	2
2864	2	2	1	1	2	2	2	2	1	1	1	1	1	1	1	2	1	2	2	1	1	2	2	1	1	2	2	2	2	2	1	1	1	2
2865	2	2	1	1	2	2	2	2	1	1	1	1	1	1	1	2	1	2	2	1	1	2	2	1	1	2	2	2	2	2	1	1	1	2
2866	2	2	1	1	2	2	2	2	1	1	1	1	1	1	1	2	1	2	1	1	2	1	1	2	2	1	1	1	2	2	1	1	2	2
2867	2	2	1	1	2	2	2	2	1	1	1	1	1	1	1	2	1	2	2	1	1	2	2	1	1	2	2	2	2	2	1	1	1	2
2868	2	1	1	2	1	1	2	2	1	1	1	2	2	2	2	2	2	2	2	1	1	2	2	2	2	1	1	1	1	1	1	1	1	2
2869	2	2	1	1	2	2	2	2	1	1	1	1	1	1	1	2	1	2	1	1	2	1	1	2	2	1	1	1	2	2	1	1	1	2
2870	2	2	1	1	2	2	2	2	1	1	1	1	1	1	1	2	1	2	1	1	2	1	1	2	2	1	1	1	2	2	2	2	2	2
2871	2	2	1	1	2	2	2	2	1	1	1	1	1	1	1	2	1	2	1	1	2	1	1	2	2	1	1	1	2	2	2	2	2	2
2872	2	2	1	1	2	2	2	2	1	1	1	1	1	1	1	2	1	2	2	1	1	2	2	1	1	2	2	2	2	2	1	1	1	2
2873	2	2	1	1	2	2	2	2	1	1	1	1	1	1	1	2	1	2	1	1	1	2	2	2	2	1	1	1	1	1	1	1	1	2
2874	2	1	1	2	1	1	2	2	1	1	1	2	2	2	2	2	2	2	1	1	2	1	1	2	2	1	1	1	2	2	2	2	2	2
2875	2	2	1	1	2	2	2	2	1	1	1	1	1	1	1	2	1	2	2	1	1	2	2	2	2	1	1	1	1	1	1	1	2	1
2876	2	2	1	1	2	2	2	2	1	1	1	1	1	1	1	2	1	2	2	1	1	2	2	2	2	1	1	1	1	1	1	1	2	1
2877	2	2	1	1	2	2	2	2	1	1	1	1	1	1	1	2	1	2	2	1	1	2	2	2	2	1	1	1	1	1	1	1	1	2
2878	2	2	1	1	2	2	2	2	1	1	1	1	1	1	1	1	2	2	1	1	2	1	1	2	2	1	1	1	2	2	2	2	2	2
2879	2	2	1	1	2	2	2	2	1	1	1	1	1	1	1	1	2	2	1	1	2	1	1	2	2	1	1	1	2	2	2	2	2	2
2880	2	2	1	1	2	2	2	2	1	1	1	1	1	1	1	2	1	2	1	1	2	1	1	2	2	1	1	1	2	2	2	2	2	2
2881	2	2	1	1	2	2	2	2	1	1	1	1	1	1	1	2	1	2	2	1	1	2	2	2	2	1	1	1	1	1	1	1	2	1
2882	2	1	1	2	1	1	2	2	1	1	1	2	2	2	2	2	2	2	1	1	2	1	1	2	2	1	1	1	2	2	2	2	2	2
2883	2	2	1	1	2	2	2	2	1	1	1	1	1	1	1	1	2	2	1	1	2	1	1	2	2	1	1	1	2	2	2	2	2	2
2884	2	2	1	1	2	2	2	2	1	1	1	1	1	1	1	2	1	2	1	1	2	1	1	2	2	1	1	1	2	2	2	2	2	2
2885	2	2	1	1	2	2	2	2	1	1	1	1	1	1	1	2	1	2	1	1	2	1	1	2	2	1	1	1	2	2	2	2	2	2
2886	2	2	1	1	2	2	2	2	1	1	1	1	1	1	1	2	1	2	2	1	1	2	2	1	1	2	2	2	2	2	1	1	1	2
2887	2	2	1	1	2	2	2	2	1	1	1	1	1	1	1	1	2	2	2	1	1	2	2	2	2	1	1	1	1	1	1	1	2	1
2888	2	2	1	1	2	2	2	2	1	1	1	1	1	1	1	2	1	2	1	1	2	1	1	2	2	1	1	1	2	2	2	2	2	2
2889	2	2	1	1	2	2	2	2	1	1	1	1	1	1	1	1	2	2	2	1	1	2	2	2	2	1	1	1	1	1	1	1	2	1
2891	2	1	1	2	1	1	2	2	1	1	1	2	2	2	2	2	2	2	2	1	1	2	2	1	1	2	2	2	2	2	1	1	1	2
2892	2	2	1	1	2	2	2	2	1	1	1	1	1	1	1	1	2	2	2	1	1	2	2	2	2	1	1	1	1	1	1	1	2	1
2894	2	2	1	1	2	2	2	2	1	1	1	1	1	1	1	1	2	2	2	1	1	2	2	2	2	1	1	1	1	1	1	1	1	2
2895	2	2	1	1	2	2	2	2	1	1	1	1	1	1	1	1	2	2	1	1	2	1	1	2	2	1	1	1	2	2	2	2	2	2
2897	2	1	1	2	1	1	2	2	1	1	1	2	2	2	2	2	2	2	1	1	2	1	1	2	2	1	1	1	2	2	2	2	2	2
2900	2	2	1	1	2	2	2	2	1	1	1	1	1	1	1	2	1	2	1	1	2	1	1	2	2	1	1	1	2	2	2	2	2	2
2901	2	2	1	1	2	2	2	2	1	1	1	1	1	1	1	2	1	2	2	1	1	2	2	2	2	1	1	1	1	1	1	1	1	2
2902	2	2	1	1	2	2	2	2	1	1	1	1	1	1	1	2	1	2	2	1	2	1	1	2	2	1	1	1	2	2	2	2	2	2
2903	2	2	1	1	2	2	2	2	1	1	1	1	1	1	1	2	1	2	2	1	1	2	2	2	2	1	1	1	1	1	1	1	1	2
2904	2	1	1	2	1	1	2	2	1	1	1	2	2	2	2	2	2	2	2	1	1	2	2	1	1	2	2	2	2	2	1	1	1	2
2905	2	2	1	1	2	2	2	2	1	1	1	1	1	1	1	1	2	2	2	1	1	2	2	2	2	1	1	1	1	1	1	1	1	2
2906	2	1	1	2	1	1	2	2	1	1	1	2	2	2	2	2	2	2	2	1	1	2	2	1	1	2	2	2	2	2	1	1	1	2
2907	2	1	1	2	1	1	2	2	1	1	1	2	2	2	2	2	2	2	2	1	1	2	2	2	2	1	1	1	1	1	1	1	2	1
2908	2	2	1	1	2	2	2	2	1	1	1	1	1	1	1	2	1	2	2	1	1	2	2	2	2	1	1	1	1	1	1	1	2	1
2909	2	2	1	1	2	2	2	2	1	1	1	1	1	1	1	1	2	2	2	1	1	2	2	1	1	2	2	2	2	2	1	1	1	2
2910	2	1	1	2	1	1	2	2	1	1	1	2	2	2	2	2	2	2	2	1	1	2	2	1	1	2	2	2	2	2	1	1	1	2
2911	2	1	1	2	1	1	2	2	1	1	1	2	2	2	2	2	2	2	1	1	2	1	1	2	2	1	1	1	2	2	2	2	2	2
2912	2	1	1	2	1	1	2	2	1	1	1	2	2	2	2	2	2	2	2	1	2	1	1	2	2	1	1	1	2	2	2	2	2	2
2913	2	1	1	2	1	1	2	2	1	1	1	2	2	2	2	2	2	2	1	1	2	1	1	2	2	1	1	1	2	2	2	2	2	2
2914	2	1	1	2	1	1	2	2	1	1	1	2	2	2	2	2	2	2	1	1	2	1	1	2	2	1	1	1	2	2	2	2	2	2
2915	2	1	1	2	1	1	2	2	1	1	1	2	2	2	2	2	2	2	1	1	2	1	1	2	2	1	1	1	2	2	2	2	2	2
2916	2	2	1	1	2	2	2	2	1	1	1	1	1	1	1	2	1	2	1	1	2	1	1	2	2	1	1	1	2	2	2	2	2	2
2917	2	2	1	1	2	2	2	2	1	1	1	1	1	1	1	2	1	2	2	1	1	2	2	1	1	2	2	2	2	2	1	1	1	2
2918	2	2	1	1	2	2	2	2	1	1	1	1	1	1	1	1	2	2	2	1	1	2	2	2	2	1	1	1	1	1	1	1	2	1
2919	2	1	1	2	1	1	2	2	1	1	1	2	2	2	2	2	2	2	2	1	1	2	2	2	2	1	1	1	1	1	1	1	1	2
2920	2	2	1	1	2	2	2	2	1	1	1	1	1	1	1	1	2	2	2	1	1	2	2	2	2	1	1	1	1	1	1	1	2	1
2921	2	1	1	2	1	1	2	2	1	1	1	2	2	2	2	2	2	2	2	1	1	2	2	1	1	2	2	2	2	2	1	1	1	2
2922	2	2	1	1	2	2	2	2	1	1	1	1	1	1	1	1	2	2	2	1	1	2	2	2	2	1	1	1	1	1	1	1	1	2
2923	2	1	1	2	1	1	2	2	1	1	1	2	2	2	2	2	2	2	2	1	1	2	2	2	2	1	1	1	1	1	1	1	1	1
2924	2	2	1	1	2	2	2	2	1	1	1	1	1	1	1	1	2	2	1	1	1	2	2	2	2	1	1	1	1	1	1	1	1	2
2925	2	2	1	1	2	2	2	2	1	1	1	1	1	1	1	2	1	2	1	1	2	1	1	2	2	1	1	1	2	2	2	2	2	2
2926	2	2	1	1	2	2	2	2	1	1	1	1	1	1	1	1	2	2	2	1	1	2	2	2	2	1	1	1	1	1	1	1	2	1
2927	2	2	1	1	2	2	2	2	1	1	1	1	1	1	1	2	1	2	2	1	1	2	2	2	2	1	1	1	1	1	1	1	1	2
2928	2	2	1	1	2	2	2	2	1	1	1	1	1	1	1	2	1	2	2	1	1	2	2	2	2	1	1	1	1	1	2	2	2	1
2929	2	2	1	1	2	2	2	2	1	1	1	1	1	1	1	1	2	2	2	1	1	2	2	1	1	2	2	2	2	2	1	1	1	2
2930	2	1	1	2	1	1	2	2	1	1	1	2	2	2	2	2	2	2	2	1	1	2	2	2	2	1	1	1	1	1	1	1	1	2
2931	2	1	1	2	1	1	2	2	1	1	1	2	2	2	2	2	2	2	1	1	1	2	2	2	2	1	1	1	1	1	1	1	1	2
2932	2	2	1	1	2	2	2	2	1	1	1	1	1	1	1	1	2	2	2	1	1	2	2	1	1	2	2	2	2	2	1	1	1	2
2933	2	2	1	1	2	2	2	2	1	1	1	1	1	1	1	1	2	2	1	1	2	1	1	2	2	1	1	1	2	2	2	2	2	2
2934	2	2	1	1	2	2	2	2	1	1	1	1	1	1	1	1	2	2	2	1	1	2	2	1	1	2	2	2	2	2	1	1	1	2
2935	2	2	1	1	2	2	2	2	1	1	1	1	1	1	1	1	2	2	2	1	1	2	2	1	1	2	2	2	2	2	1	1	1	2
2936	2	2	1	1	2	2	2	2	1	1	1	1	1	1	1	2	1	2	2	1	1	2	2	2	2	1	1	1	1	1	1	1	1	1
2937	2	2	1	1	2	2	2	2	1	1	1	1	1	1	1	1	2	2	2	1	1	2	2	2	2	1	1	1	1	1	1	1	1	2
2938	2	1	1	2	1	1	2	2	1	1	1	2	2	2	2	2	2	2	1	1	2	1	1	2	2	1	1	1	2	2	1	1	1	2
2939	2	2	1	1	2	2	2	2	1	1	1	1	1	1	1	1	2	2	2	1	2	1	1	2	2	1	1	1	2	2	2	2	2	2
2940	2	2	1	1	2	2	2	2	1	1	1	1	1	1	1	2	1	2	2	1	1	2	2	1	1	2	2	2	2	2	1	1	1	2
2941	2	2	1	1	2	2	2	2	1	1	1	1	1	1	1	1	2	2	2	1	2	1	1	2	2	1	1	1	2	2	2	2	2	2
2942	2	1	1	2	1	1	2	2	1	1	1	2	2	2	2	2	2	2	2	1	1	2	2	1	1	2	2	2	2	2	1	1	1	2
2943	2	1	1	2	1	1	2	2	1	1	1	2	2	2	2	2	2	2	1	1	1	2	2	2	2	1	1	1	1	1	1	1	1	2
2944	2	2	1	1	2	2	2	2	1	1	1	1	1	1	1	1	2	2	2	1	1	2	2	1	1	2	2	2	2	2	1	1	1	2
2951	2	2	1	1	2	2	2	2	1	1	1	1	1	1	1	2	1	2	1	1	2	1	1	2	2	1	1	1	2	2	2	2	2	2
2952	2	2	1	1	2	2	1	1	2	2	2	2	2	1	1	1	2	2	1	1	1	2	2	2	2	1	1	1	1	1	1	1	1	2
2953	2	1	1	2	1	1	2	2	1	1	1	2	2	2	2	2	2	2	1	1	2	1	1	2	2	1	1	1	2	2	2	2	2	2
2954	2	1	1	1	2	2	2	2	1	1	1	1	1	1	1	1	2	2	1	1	1	2	2	2	2	1	1	1	1	1	1	1	2	1
2955	2	2	1	1	2	2	1	1	2	2	2	2	2	1	1	1	2	2	2	1	1	2	2	1	1	2	2	2	2	2	1	1	1	2
2956	2	2	1	1	2	2	2	2	1	1	1	1	1	1	1	1	2	2	1	1	2	1	1	2	2	1	1	1	2	2	2	2	2	2
2957	2	1	1	2	1	1	2	2	1	1	1	2	2	2	2	2	2	2	1	1	2	1	1	2	2	1	1	1	2	2	2	2	2	2
2958	2	2	1	1	2	2	2	2	1	1	1	1	1	1	1	1	2	2	1	1	2	1	1	2	2	1	1	1	2	2	2	2	2	2
2959	2	2	1	1	2	2	1	1	2	2	2	2	2	1	1	1	2	2	1	1	2	1	1	2	2	1	1	1	2	2	2	2	2	2
2960	2	2	1	1	2	2	1	1	2	2	2	2	2	1	1	1	2	2	2	1	1	2	2	2	2	1	1	1	1	1	1	1	1	2
2961	2	2	1	1	2	2	2	2	1	1	1	1	1	1	1	2	1	2	1	1	1	2	2	2	2	1	1	1	1	1	1	1	1	2
2962	2	2	1	1	2	2	2	2	1	1	1	1	1	1	1	1	2	2	2	1	1	2	2	2	2	1	1	1	1	1	1	1	2	1
2963	2	1	1	2	1	1	2	2	1	1	1	2	2	2	2	2	2	2	1	1	2	1	1	2	2	1	1	1	2	2	2	2	2	2
2964	2	2	1	1	2	2	2	2	1	1	1	1	1	1	1	1	2	2	2	1	1	2	2	1	1	2	2	2	2	2	1	1	1	2
2965	2	1	1	1	2	2	2	2	1	1	1	1	1	1	1	1	2	2	1	1	1	2	2	2	2	1	1	1	1	1	1	1	1	2
2966	2	2	1	1	2	2	2	2	1	1	1	1	1	1	1	1	2	2	2	1	2	1	1	2	2	1	1	1	2	2	2	2	2	2
2967	2	2	1	1	2	2	2	2	1	1	1	1	1	1	1	1	2	2	1	1	2	1	1	2	2	1	1	1	2	2	2	2	2	2
2968	2	2	1	1	2	2	2	2	1	1	1	1	1	1	1	1	2	2	1	1	2	1	1	2	2	1	1	1	2	2	2	2	2	2
2969	2	1	1	2	1	1	2	2	1	1	1	2	2	2	2	2	2	2	2	1	1	2	2	1	1	2	2	2	2	2	1	1	1	2
2970	2	1	1	1	2	2	2	2	1	1	1	1	1	1	1	1	2	2	1	1	1	2	2	2	2	1	1	1	1	1	1	1	1	2
2971	2	2	1	1	2	2	2	2	1	1	1	1	1	1	1	1	2	2	1	1	2	1	1	2	2	1	1	1	2	2	2	2	2	2
2972	2	2	1	1	2	2	2	2	1	1	1	1	1	1	1	1	2	2	2	1	1	2	2	2	2	1	1	1	1	1	1	1	2	1
2973	2	2	1	1	2	2	1	1	2	2	2	2	2	1	1	1	2	2	2	1	1	2	2	1	1	2	2	2	2	2	1	1	1	2
2974	2	2	1	1	2	2	1	1	2	2	2	2	2	1	1	1	2	2	1	1	2	1	1	2	2	1	1	1	2	2	2	2	2	2
2975	2	2	1	1	2	2	2	2	1	1	1	1	1	1	1	1	2	2	2	1	1	2	2	2	2	1	1	1	1	1	1	1	2	1
2976	2	2	1	1	2	2	1	1	2	2	2	2	2	1	1	1	2	2	2	1	1	2	2	1	1	2	2	2	2	2	1	1	1	2
2977	2	2	1	1	2	2	1	1	2	2	2	2	2	1	1	1	2	2	2	1	2	1	1	2	2	2	2	2	2	2	1	1	2	1
2978	2	2	1	1	2	2	1	1	2	2	2	2	2	1	1	1	2	2	1	1	2	1	1	2	2	1	1	1	2	2	2	2	2	2
2979	2	2	1	1	2	2	1	1	2	2	2	2	2	1	1	1	2	2	2	1	1	2	2	2	2	1	1	1	1	1	1	1	1	2
2980	2	1	1	2	1	1	2	2	1	1	1	2	2	2	2	2	2	2	2	1	1	2	2	2	2	1	1	1	1	1	1	1	2	1
2981	2	1	1	2	1	1	2	2	1	1	1	2	2	2	2	2	2	2	1	1	1	2	2	2	2	1	1	1	1	1	1	1	1	2
2982	2	2	1	1	2	2	2	2	1	1	1	1	1	1	1	2	1	2	1	1	1	2	2	2	2	1	1	1	1	1	1	1	1	2
2983	2	2	1	1	2	2	1	1	2	2	2	2	2	1	1	1	2	2	1	1	2	1	1	2	2	1	1	1	2	2	2	2	2	2
2984	2	1	1	1	2	2	2	2	1	1	1	1	1	1	1	1	2	2	2	1	1	2	2	2	2	1	1	1	1	1	1	1	2	1
2985	2	2	1	1	2	2	2	2	1	1	1	1	1	1	1	2	1	2	2	1	1	2	2	2	2	1	1	1	1	1	1	1	2	1
2986	2	2	1	1	2	2	2	2	1	1	1	1	1	1	1	1	2	2	1	1	1	2	2	2	2	1	1	1	1	1	1	1	1	2
2987	2	2	1	1	2	2	2	2	1	1	1	1	1	1	1	1	2	2	2	1	1	2	2	1	1	2	2	2	2	2	1	1	1	2
2988	2	2	1	1	2	2	1	1	2	2	2	2	2	1	1	1	2	2	1	1	2	1	1	2	2	1	1	1	2	2	2	2	2	2
2989	2	2	1	1	2	2	2	2	1	1	1	1	1	1	1	1	2	2	1	1	2	1	1	2	2	1	1	1	2	2	2	2	2	2
2990	2	2	1	1	2	2	2	2	1	1	1	1	1	1	1	1	2	2	1	1	2	1	1	2	2	1	1	1	2	2	2	2	2	2
2991	2	2	1	1	2	2	1	1	2	2	2	2	2	1	1	1	2	2	1	1	2	1	1	2	2	1	1	1	2	2	2	2	2	2
2992	2	2	1	1	2	2	1	1	2	2	2	2	2	1	1	1	2	2	2	1	1	2	2	2	2	1	1	1	1	1	1	1	2	1
2993	2	1	1	2	1	1	2	2	1	1	1	2	2	2	2	2	2	2	1	1	1	2	2	2	2	1	1	1	1	1	1	1	1	2
2994	2	2	1	1	2	2	2	2	1	1	1	1	1	1	1	1	2	2	2	1	1	2	2	2	2	1	1	1	1	1	1	1	2	1
2995	2	2	1	1	2	2	2	2	1	1	1	1	1	1	1	1	2	2	2	1	1	2	2	2	2	1	1	1	1	1	1	1	1	2
2996	2	1	1	2	1	1	2	2	1	1	1	2	2	2	2	2	2	2	2	1	1	2	2	2	2	1	1	1	1	1	1	1	2	1
2997	2	2	1	1	2	2	2	2	1	1	1	1	1	1	1	1	2	2	1	1	2	1	1	2	2	1	1	1	2	2	2	2	2	2
2998	2	1	1	2	1	1	2	2	1	1	1	2	2	2	2	2	2	2	2	1	1	2	2	1	1	2	2	2	2	2	1	1	1	2
2999	2	2	1	1	2	2	2	2	1	1	1	1	1	1	1	1	2	2	1	1	2	1	1	2	2	1	1	1	2	2	2	2	2	2
3000	2	2	1	1	2	2	2	2	1	1	1	1	1	1	1	2	1	2	1	1	2	1	1	2	2	1	1	1	2	2	2	2	2	2
3001	2	2	1	1	2	2	1	1	2	2	2	2	2	1	1	1	2	2	2	1	1	2	2	2	2	1	1	1	1	1	1	1	1	2
3002	2	2	1	1	2	2	2	2	1	1	1	1	1	1	1	1	2	2	1	1	2	1	1	2	2	1	1	1	2	2	2	2	2	2
3003	2	2	1	1	2	2	1	1	2	2	2	2	2	1	1	1	2	2	2	1	1	2	2	1	1	2	2	2	2	2	1	1	1	2
3004	2	1	1	2	1	1	2	2	1	1	1	2	2	2	2	2	2	2	1	1	2	1	1	2	2	1	1	1	2	2	2	2	2	2
3005	2	2	1	1	2	2	2	2	1	1	1	1	1	1	1	1	2	2	2	1	1	2	2	1	1	2	2	2	2	2	1	1	1	2
3006	2	2	1	1	2	2	2	2	1	1	1	1	1	1	1	1	2	2	1	1	1	2	2	2	2	1	1	1	1	1	1	1	1	2
3007	2	2	1	1	2	2	2	2	1	1	1	1	1	1	1	1	2	2	1	1	1	2	2	2	2	1	1	1	1	1	1	1	1	2
3008	2	2	1	1	2	2	2	2	1	1	1	1	1	1	1	1	2	2	2	1	1	2	2	2	2	1	1	1	1	1	1	1	2	1
3009	2	1	1	2	1	1	2	2	1	1	1	2	2	2	2	2	2	2	1	1	2	1	1	2	2	1	1	1	2	2	2	2	2	2
3010	2	2	1	1	2	2	2	2	1	1	1	1	1	1	1	1	2	2	1	1	2	1	1	2	2	1	1	1	2	2	2	2	2	2
3011	2	2	1	1	2	2	2	2	1	1	1	1	1	1	1	1	2	2	2	1	1	2	2	2	2	1	1	1	1	1	1	1	2	1
3012	2	2	1	1	2	2	1	1	2	2	2	2	2	1	1	1	2	2	2	1	1	2	2	2	2	1	1	1	1	1	1	1	1	2
3013	2	1	1	1	2	2	2	2	1	1	1	1	1	1	1	1	2	2	2	1	1	2	2	2	2	1	1	1	1	1	1	1	1	2
3014	2	1	1	2	1	1	2	2	1	1	1	2	2	2	2	2	2	2	1	1	2	1	1	2	2	1	1	1	2	2	2	2	2	2
3015	2	2	1	1	2	2	1	1	2	2	2	2	2	1	1	1	2	2	1	1	1	2	2	2	2	1	1	1	1	1	1	1	1	2
3016	2	2	1	1	2	2	2	2	1	1	1	1	1	1	1	2	1	2	2	1	1	2	2	2	2	1	1	1	1	1	1	1	1	2
3017	2	2	1	1	2	2	2	2	1	1	1	1	1	1	1	2	1	2	2	1	2	1	1	2	2	1	1	1	2	2	1	1	2	2
3018	2	2	1	1	2	2	1	1	2	2	2	2	2	1	1	1	2	2	2	1	1	2	2	2	2	1	1	1	1	1	1	1	2	1
3019	2	2	1	1	2	2	1	1	2	2	2	2	2	1	1	1	2	2	1	1	2	1	1	2	2	1	1	1	2	2	2	2	2	2
3020	2	2	1	1	2	2	2	2	1	1	1	1	1	1	1	2	1	2	1	1	2	1	1	2	2	1	1	1	2	2	2	2	2	2
3021	2	2	1	1	2	2	2	2	1	1	1	1	1	1	1	1	2	2	1	1	2	1	1	2	2	1	1	1	2	2	2	2	2	2
3022	2	2	1	1	2	2	2	2	1	1	1	1	1	1	1	2	1	2	2	1	1	2	2	2	2	1	1	1	1	1	1	1	1	2
3023	2	2	1	1	2	2	2	2	1	1	1	1	1	1	1	1	2	2	2	1	2	1	1	2	2	1	1	1	2	2	2	2	2	2
3024	2	2	1	1	2	2	2	2	1	1	1	1	1	1	1	2	1	2	2	1	1	2	2	1	1	2	2	2	2	2	1	1	1	2
3025	2	2	1	1	2	2	2	2	1	1	1	1	1	1	1	2	1	2	2	1	2	1	1	2	2	1	1	1	2	2	2	2	2	2
3026	2	1	1	2	1	1	2	2	1	1	1	2	2	2	2	2	2	2	1	1	1	2	2	2	2	1	1	1	1	1	1	1	2	1
3027	2	2	1	1	2	2	2	2	1	1	1	1	1	1	1	1	2	2	1	1	2	1	1	2	2	1	1	1	2	2	2	2	2	2
3028	2	1	1	2	1	1	2	2	1	1	1	2	2	2	2	2	2	2	1	1	2	1	1	2	2	1	1	1	2	2	2	2	2	2
3029	2	1	1	2	1	1	2	2	1	1	1	2	2	2	2	2	2	2	1	1	1	2	2	2	2	1	1	1	1	1	1	1	1	2
3030	2	2	1	1	2	2	2	2	1	1	1	1	1	1	1	2	1	2	2	1	1	2	2	2	2	1	1	1	1	1	1	1	1	2
3031	2	2	1	1	2	2	1	1	2	2	2	2	2	1	1	1	2	2	1	1	2	1	1	2	2	1	1	1	2	2	2	2	2	2
3032	2	2	1	1	2	2	2	2	1	1	1	1	1	1	1	2	1	2	1	1	1	2	2	2	2	1	1	1	1	1	1	1	1	2
3033	2	1	1	2	1	1	2	2	1	1	1	2	2	2	2	2	2	2	1	1	2	1	1	2	2	1	1	1	2	2	2	2	2	2
3034	2	2	1	1	2	2	1	1	2	2	2	2	2	1	1	1	2	2	1	1	2	1	1	2	2	1	1	1	2	2	2	2	2	2
3035	2	1	1	2	1	1	2	2	1	1	1	2	2	2	2	2	2	2	2	1	1	2	2	2	2	1	1	1	1	1	1	2	2	1
3036	2	2	1	1	2	2	2	2	1	1	1	1	1	1	1	1	2	1	1	1	1	2	2	2	2	1	1	1	1	1	1	1	1	1
3037	2	2	1	1	2	2	2	2	1	1	1	1	1	1	1	1	2	2	1	1	2	1	1	2	2	1	1	1	2	2	2	2	2	2
3038	2	2	1	1	2	2	1	1	2	2	2	2	2	1	1	1	2	2	2	1	1	2	2	2	2	1	1	1	1	1	1	1	2	1
3039	2	2	1	1	2	2	2	2	1	1	1	1	1	1	1	1	2	2	2	1	2	1	1	2	2	1	1	1	2	2	2	2	2	2
3040	2	2	1	1	2	2	2	2	1	1	1	1	1	1	1	1	2	2	2	1	1	2	2	2	2	1	1	1	1	1	1	1	2	1
3041	2	2	1	1	2	2	1	1	2	2	2	2	2	1	1	1	2	2	2	1	1	2	2	1	1	2	2	2	2	2	1	1	1	2
3042	2	2	1	1	2	2	1	1	2	2	2	2	2	1	1	1	2	2	2	1	1	2	2	1	1	2	2	2	2	2	1	1	1	2
3043	2	2	1	1	2	2	2	2	1	1	1	1	1	1	1	2	1	2	2	1	1	2	2	2	2	1	1	1	1	1	1	1	1	2
3044	2	2	1	1	2	2	2	2	1	1	1	1	1	1	1	2	1	2	1	1	2	1	1	2	2	1	1	1	2	2	2	2	2	2
3045	2	1	1	2	1	1	2	2	1	1	1	2	2	2	2	2	2	2	2	1	2	1	1	2	2	2	1	1	1	1	1	1	2	1
3046	2	1	1	2	1	1	2	2	1	1	1	2	2	2	2	2	2	2	2	1	1	2	2	2	2	1	1	1	1	1	1	1	2	1
3047	2	2	1	1	2	2	2	2	1	1	1	1	1	1	1	1	2	2	2	1	2	2	1	2	2	2	2	2	2	2	1	1	2	1
3048	2	2	1	1	2	2	2	2	1	1	1	1	1	1	1	1	2	2	2	1	1	2	2	1	1	2	2	2	2	2	1	1	1	2
3049	2	1	1	2	1	1	2	2	1	1	1	2	2	2	2	2	2	2	1	1	2	1	1	2	2	1	1	1	2	2	2	2	2	2
3050	2	2	1	1	2	2	1	1	2	2	2	2	2	1	1	1	2	2	1	1	2	1	1	2	2	1	1	1	2	2	2	2	2	2
3051	2	1	1	2	1	1	2	2	1	1	1	2	2	2	2	2	2	2	1	1	2	1	1	2	2	1	1	1	2	2	1	2	2	2
3052	2	1	1	2	1	1	2	2	1	1	1	2	2	2	2	2	2	2	2	1	1	2	2	1	1	2	2	2	2	2	1	1	1	2
3053	2	2	1	1	2	2	2	2	1	1	1	1	1	1	1	1	2	2	2	1	1	2	2	2	2	1	1	1	1	1	1	1	2	1
3054	2	2	1	1	2	2	2	2	1	1	1	1	1	1	1	1	2	2	2	1	1	2	2	2	2	1	1	1	1	1	1	1	2	1
3055	2	1	1	2	1	1	2	2	1	1	1	2	2	2	2	2	2	2	2	1	1	2	2	2	2	1	1	1	1	1	1	1	2	1
3056	2	2	1	1	2	2	2	2	1	1	1	1	1	1	1	1	2	2	2	1	1	2	2	2	2	1	1	1	1	1	1	1	1	2
3057	2	2	1	1	2	2	2	2	1	1	1	1	1	1	1	1	2	2	2	1	1	2	1	2	2	1	1	1	1	1	1	1	2	1
3058	2	2	1	1	2	2	2	2	1	1	1	1	1	1	1	1	2	2	1	1	2	1	1	2	2	1	1	1	2	2	2	2	2	2
3059	2	2	1	1	2	2	2	2	1	1	1	1	1	1	1	1	2	2	1	1	2	1	1	2	2	1	1	1	2	2	2	2	2	2
3060	2	2	1	1	2	2	1	1	2	2	2	2	2	1	1	1	2	2	2	1	1	2	2	2	2	1	1	1	1	1	1	1	1	2
3061	2	1	1	1	2	2	2	2	1	1	1	1	1	1	1	1	2	2	1	1	2	1	1	2	2	1	1	1	2	2	2	2	2	2
3062	2	2	1	1	2	2	2	2	1	1	1	1	1	1	1	2	1	2	2	1	2	1	1	2	2	1	1	1	2	2	1	1	2	2
3063	2	2	1	1	2	2	2	2	1	1	1	1	1	1	1	1	2	2	1	1	1	2	2	2	2	1	1	1	1	1	1	1	2	1
3064	2	1	1	2	1	1	2	2	1	1	1	2	2	2	2	2	2	2	2	1	1	2	2	2	2	1	1	1	1	1	1	1	1	2
3065	2	1	1	2	1	1	2	2	1	1	1	2	2	2	2	2	2	2	1	1	2	1	1	2	2	1	1	1	2	2	2	2	2	2
3066	2	2	1	1	2	2	2	2	1	1	1	1	1	1	1	1	2	2	2	1	1	2	2	2	2	1	1	1	1	1	1	1	1	2
3067	2	2	1	1	2	2	1	1	2	2	2	2	2	1	1	1	2	2	2	1	1	2	2	2	2	1	1	1	1	1	1	1	2	1
3068	2	2	1	1	2	2	1	1	2	2	2	2	2	1	1	1	2	2	2	1	1	2	2	2	2	1	1	1	1	1	1	1	1	2
3069	2	1	1	1	2	2	2	2	1	1	1	1	1	1	1	1	2	2	1	1	2	1	1	2	2	1	1	1	2	2	2	2	2	2
3070	2	1	1	2	1	1	2	2	1	1	1	2	2	2	2	2	2	2	1	1	1	2	2	2	2	1	1	1	1	1	1	1	1	2
3071	2	2	1	1	2	2	1	1	2	2	2	2	2	1	1	1	2	2	1	1	2	1	1	2	2	1	1	1	2	2	2	2	2	2
3072	2	2	1	1	2	2	2	2	1	1	1	1	1	1	1	2	1	2	1	1	2	1	1	2	2	1	1	1	2	2	2	2	2	2
3073	2	2	1	1	2	2	1	1	2	2	2	2	2	1	1	1	2	2	1	1	2	1	1	2	2	1	1	1	2	2	2	2	2	2
3074	2	2	1	1	2	2	2	2	1	1	1	1	1	1	1	2	1	2	1	1	2	1	1	2	2	1	1	1	2	2	2	2	2	2
3075	2	2	1	1	2	2	2	2	1	1	1	1	1	1	1	2	1	2	1	1	2	1	1	2	2	1	1	1	2	2	2	2	2	2
3076	2	1	1	2	1	1	2	2	1	1	1	2	2	2	2	2	2	2	1	1	2	1	1	2	2	1	1	1	2	2	2	2	2	2
3077	2	2	1	1	2	2	1	1	2	2	2	2	2	1	1	1	2	2	2	1	1	2	2	2	2	1	1	1	1	1	1	1	2	1
3078	2	2	1	1	2	2	1	1	2	2	2	2	2	1	1	1	2	2	1	1	1	2	2	2	2	1	1	1	1	1	1	1	1	2
3079	2	2	1	1	2	2	1	1	2	2	2	2	2	1	1	1	2	2	2	1	1	2	2	1	1	2	2	2	2	2	1	1	1	2
3080	2	2	1	1	2	2	2	2	1	1	1	1	1	1	1	2	1	2	2	1	1	2	2	2	2	1	1	1	1	1	1	1	2	1
3081	2	1	1	1	2	2	2	2	1	1	1	1	1	1	1	1	2	2	2	1	1	2	2	2	2	1	1	1	1	1	1	1	2	1
3082	2	1	1	2	1	1	2	2	1	1	1	2	2	2	2	2	2	2	2	1	1	2	2	2	2	1	1	1	1	1	1	1	2	1
3083	2	2	1	1	2	2	2	2	1	1	1	1	1	1	1	1	2	2	2	1	1	2	2	2	2	1	1	1	1	1	1	1	1	2
3084	2	2	1	1	2	2	2	2	1	1	1	1	1	1	1	1	2	2	2	1	1	2	2	2	2	1	1	1	1	1	1	1	1	2
3085	2	2	1	1	2	2	2	2	1	1	1	1	1	1	1	1	2	2	1	2	1	2	2	2	2	1	1	1	1	1	1	1	1	2
3086	2	1	1	2	1	1	2	2	1	1	1	2	2	2	2	2	2	2	1	1	2	1	1	2	2	1	1	1	2	2	2	2	2	2
3087	2	2	1	1	2	2	2	2	1	1	1	1	1	1	1	1	2	2	1	1	1	2	2	2	2	1	1	1	1	1	1	1	1	2
3088	2	1	1	1	2	2	2	2	1	1	1	1	1	1	1	1	2	2	2	1	1	2	2	2	2	1	1	1	1	1	1	1	1	2
3089	2	2	1	1	2	2	2	2	1	1	1	1	1	1	1	2	1	2	1	1	1	2	2	2	2	1	1	1	1	1	1	1	1	2
3090	2	2	1	1	2	2	1	1	2	2	2	2	2	1	1	1	2	1	1	1	1	2	2	2	2	1	1	1	1	1	1	1	1	1
3091	2	1	1	2	1	1	2	2	1	1	1	2	2	2	2	2	2	2	2	1	1	2	2	2	2	1	1	1	1	1	1	1	2	1
3092	2	2	1	1	2	2	2	2	1	1	1	1	1	1	1	1	2	2	1	1	1	2	2	2	2	1	1	1	1	1	1	1	1	2
3093	2	2	1	1	2	2	2	2	1	1	1	1	1	1	1	1	2	2	1	1	2	1	1	2	2	1	1	1	2	2	2	2	2	2
3094	2	2	1	1	2	2	1	1	2	2	2	2	2	1	1	1	2	2	2	1	1	2	2	1	1	2	2	2	2	2	1	1	1	2
3095	2	2	1	1	2	2	2	2	1	1	1	1	1	1	1	2	1	2	2	1	1	2	2	2	2	1	1	1	1	1	1	1	2	1
3096	2	2	1	1	2	2	1	1	2	2	2	2	2	1	1	1	2	2	1	1	1	2	2	2	2	1	1	1	1	1	1	1	1	2
3097	2	1	1	2	1	1	2	2	1	1	1	2	2	2	2	2	2	2	2	1	2	1	1	2	2	1	1	1	2	2	2	2	2	2
3098	2	2	1	1	2	2	2	2	1	1	1	1	1	1	1	1	2	2	1	1	2	1	1	2	2	1	1	1	2	2	2	2	2	2
3099	2	2	1	1	2	2	2	2	1	1	1	1	1	1	1	1	2	2	2	1	1	2	2	2	2	1	1	1	1	1	1	1	1	2
3100	2	1	1	1	2	2	2	2	1	1	1	1	1	1	1	1	2	2	1	1	2	1	1	2	2	1	1	1	2	2	2	2	2	2
3101	2	2	1	1	2	2	2	2	1	1	1	1	1	1	1	1	2	2	1	1	2	1	1	2	2	1	1	1	2	2	2	2	2	2
3102	2	2	1	1	2	2	2	2	1	1	1	1	1	1	1	1	2	2	1	1	2	1	1	2	2	1	1	1	2	2	2	2	2	2
3103	2	2	1	1	2	2	2	2	1	1	1	1	1	1	1	1	2	2	2	1	1	2	2	2	2	1	1	1	1	1	1	1	2	1
3104	2	2	1	1	2	2	2	2	1	1	1	1	1	1	1	1	2	2	1	1	2	1	1	2	2	1	1	1	2	2	1	2	2	2
3105	2	2	1	1	2	2	2	2	1	1	1	1	1	1	1	1	2	2	1	1	1	2	2	2	2	1	1	1	1	1	1	1	1	2
3106	2	1	1	2	1	1	2	2	1	1	1	2	2	2	2	2	2	2	1	1	2	1	1	2	2	1	1	1	2	2	2	2	2	2
3107	2	2	1	1	2	2	1	1	2	2	2	2	2	1	1	1	2	2	1	1	1	2	2	2	2	1	1	1	1	1	1	1	1	2
3108	2	2	1	1	2	2	2	2	1	1	1	1	1	1	1	2	1	2	2	1	1	2	2	2	2	1	1	1	1	1	1	1	1	2
3109	2	2	1	1	2	2	1	1	2	2	2	2	2	1	1	1	2	2	1	1	2	1	1	2	2	1	1	1	2	2	2	2	2	2
3110	2	2	1	1	2	2	2	2	1	1	1	1	1	1	1	2	1	2	1	1	1	2	2	2	2	1	1	1	1	1	1	1	1	2
3111	2	2	1	1	2	2	1	1	2	2	2	2	2	1	1	1	2	2	1	1	2	1	1	2	2	1	1	1	2	2	2	2	2	2
3112	2	2	1	1	2	2	2	2	1	1	1	1	1	1	1	1	2	2	2	1	1	2	2	2	2	1	1	1	1	1	1	1	1	2
3113	2	2	1	1	2	2	1	1	2	2	2	2	2	1	1	1	2	2	2	1	1	2	2	2	2	1	1	1	1	1	1	1	1	2
3114	2	2	1	1	2	2	1	1	2	2	2	2	2	1	1	1	2	2	1	1	2	1	1	2	2	1	1	1	2	2	2	2	2	2
3115	2	2	1	1	2	2	1	1	2	2	2	2	2	1	1	1	2	2	2	1	1	2	2	2	2	1	1	1	1	1	1	1	1	2
3116	2	2	1	1	2	2	1	1	2	2	2	2	2	1	1	1	2	2	2	1	1	2	2	2	2	1	1	1	1	1	1	1	2	1
3117	2	1	1	2	1	1	2	2	1	1	1	2	2	2	2	2	2	2	1	1	1	2	2	2	2	1	1	1	1	1	1	1	1	2
3118	2	2	1	1	2	2	2	2	1	1	1	1	1	1	1	1	2	2	1	1	2	1	1	2	2	1	1	1	2	2	2	2	2	2
3119	2	2	1	1	2	2	1	1	2	2	2	2	2	1	1	1	2	2	1	1	2	1	1	2	2	1	1	1	2	2	2	2	2	2
3120	2	2	1	1	2	2	2	2	1	1	1	1	1	1	1	1	2	2	1	1	1	2	2	2	2	1	1	1	1	1	1	1	1	2
3121	2	2	1	1	2	2	2	2	1	1	1	1	1	1	1	1	2	2	2	1	2	1	1	2	2	1	1	1	2	2	2	2	2	2
3122	2	1	1	2	1	1	2	2	1	1	1	2	2	2	2	2	2	2	1	1	2	1	1	2	2	1	1	1	2	2	2	2	2	2
3123	2	2	1	1	2	2	2	2	1	1	1	1	1	1	1	1	2	2	2	1	1	2	2	2	2	1	1	1	1	1	1	1	2	1
3124	2	1	1	2	1	1	2	2	1	1	1	2	2	2	2	2	2	2	2	1	2	2	1	2	2	2	2	2	2	2	1	1	2	1
3125	2	2	1	1	2	2	1	1	2	2	2	2	2	1	1	1	2	2	1	1	2	1	1	2	2	1	1	1	2	2	2	2	2	2
3126	2	2	1	1	2	2	2	2	1	1	1	1	1	1	1	2	1	2	2	1	1	2	2	2	2	1	1	1	1	1	1	1	2	1
3127	2	2	1	1	2	2	2	2	1	1	1	1	1	1	1	2	1	2	2	2	1	2	2	1	1	2	2	2	2	2	1	1	1	1
3128	2	2	1	1	2	2	1	1	2	2	2	2	2	1	1	1	2	2	2	1	1	2	2	1	1	2	2	2	2	2	1	1	1	2
3129	2	2	1	1	2	2	2	2	1	1	1	1	1	1	1	2	1	2	2	1	1	2	2	2	2	1	1	1	1	1	1	1	2	1
3130	2	2	1	1	2	2	1	1	2	2	2	2	2	1	1	1	2	2	1	1	2	1	1	2	2	1	1	1	2	2	2	2	2	2
3131	2	2	1	1	2	2	1	1	2	2	2	2	2	1	1	1	2	2	1	1	2	1	1	2	2	1	1	1	2	2	2	2	2	2
3132	2	2	1	1	2	2	1	1	2	2	2	2	2	1	1	1	2	2	1	1	2	1	1	2	2	1	1	1	2	2	2	2	2	2
3133	2	2	1	1	2	2	2	2	1	1	1	1	1	1	1	1	2	2	2	1	1	2	2	2	2	1	1	1	1	1	1	1	2	1
3134	2	2	1	1	2	2	2	2	1	1	1	1	1	1	1	2	1	2	1	1	1	2	2	2	2	1	1	1	1	1	1	1	1	2
3135	2	2	1	1	2	2	2	2	1	1	1	1	1	1	1	1	2	2	2	1	1	2	2	2	2	1	1	1	1	1	1	1	2	1
3136	2	2	1	1	2	2	2	2	1	1	1	1	1	1	1	1	2	2	1	1	2	1	1	2	2	1	1	1	2	2	2	2	2	2
3137	2	2	1	1	2	2	2	2	1	1	1	1	1	1	1	1	2	2	2	1	1	2	2	2	2	1	1	1	1	1	1	1	1	2
3138	2	2	1	1	2	2	1	1	2	2	2	2	2	1	1	1	2	2	2	1	1	2	2	1	1	2	2	2	2	2	1	1	1	2
3139	2	2	1	1	2	2	2	2	1	1	1	1	1	1	1	1	2	2	2	1	1	2	2	1	1	2	2	2	2	2	1	1	1	2
3140	2	2	1	1	2	2	1	1	2	2	2	2	2	1	1	1	2	2	1	1	2	1	1	2	2	1	1	1	2	2	2	2	2	2
3141	2	2	1	1	2	2	1	1	2	2	2	2	2	1	1	1	2	2	2	1	1	2	2	1	1	2	2	2	2	2	1	1	1	2
3142	2	2	1	1	2	2	1	1	2	2	2	2	2	1	1	1	2	2	2	1	1	2	2	2	2	1	1	1	1	1	1	1	1	2
3143	2	2	1	1	2	2	2	2	1	1	1	1	1	1	1	1	2	2	2	1	1	2	2	2	2	1	1	1	1	1	1	1	2	1
3144	2	2	1	1	2	2	2	2	1	1	1	1	1	1	1	1	2	2	1	1	1	2	2	2	2	1	1	1	1	1	1	1	2	1
3145	2	2	1	1	2	2	2	2	1	1	1	1	1	1	1	2	1	2	1	1	2	1	1	2	2	1	1	1	2	2	2	2	2	2
3146	2	1	1	1	2	2	2	2	1	1	1	1	1	1	1	1	2	2	2	1	1	2	2	2	2	1	1	1	1	1	1	1	1	2
3147	2	1	1	1	2	2	2	2	1	1	1	1	1	1	1	1	2	2	2	1	2	1	1	2	2	1	1	1	2	2	2	2	2	2
3148	2	1	1	1	2	2	2	2	1	1	1	1	1	1	1	1	2	1	1	1	1	2	2	2	2	1	1	1	1	1	1	1	1	1
3149	2	2	1	1	2	2	2	2	1	1	1	1	1	1	1	1	2	2	2	1	1	2	2	2	2	1	1	1	1	1	1	1	2	1
3150	2	1	1	2	1	1	2	2	1	1	1	2	2	2	2	2	2	2	1	1	1	2	2	2	2	1	1	1	1	1	1	1	1	2
3151	2	1	1	2	1	1	2	2	1	1	1	2	2	2	2	2	2	1	1	1	1	2	2	2	2	1	1	1	1	1	1	1	2	1
3152	2	1	1	2	1	1	2	2	1	1	1	2	2	2	2	2	2	2	1	1	1	2	2	2	2	1	1	1	1	1	1	1	1	2
3153	2	2	1	1	2	2	2	2	1	1	1	1	1	1	1	1	2	2	2	1	1	2	2	2	2	1	1	1	1	1	1	1	1	2
3154	2	1	1	2	1	1	2	2	1	1	1	2	2	2	2	2	2	2	2	1	1	2	2	2	2	1	1	1	1	1	1	1	1	2
3155	2	2	1	1	2	2	1	1	2	2	2	2	2	1	1	1	2	2	2	1	1	2	2	2	2	1	1	1	1	1	1	1	2	1
3156	2	2	1	1	2	2	1	1	2	2	2	2	2	1	1	1	2	2	1	1	1	2	2	2	2	1	1	1	1	1	1	1	1	2
3157	2	2	1	1	2	2	2	2	1	1	1	1	1	1	1	2	1	2	2	1	2	1	1	2	2	1	1	1	2	2	2	2	2	2
3158	2	2	1	1	2	2	1	1	2	2	2	2	2	1	1	1	2	2	1	1	2	1	1	2	2	1	1	1	2	2	2	2	2	2
3159	2	2	1	1	2	2	1	1	2	2	2	2	2	1	1	1	2	2	2	1	1	2	2	1	1	2	2	2	2	2	1	1	1	2
3160	2	2	1	1	2	2	2	2	1	1	1	1	1	1	1	1	2	2	2	1	1	2	2	2	2	1	1	1	1	1	1	1	2	1
3161	2	2	1	1	2	2	1	1	2	2	2	2	2	1	1	1	2	2	2	1	1	2	2	2	2	1	1	1	1	1	1	1	1	2
3162	2	2	1	1	2	2	1	1	2	2	2	2	2	1	1	1	2	2	2	1	2	1	1	2	2	1	1	1	2	2	2	2	2	2
3163	2	1	1	2	1	1	2	2	1	1	1	2	2	2	2	2	2	2	1	1	2	1	1	2	2	1	1	1	2	2	2	2	2	2
3164	2	2	1	1	2	2	2	2	1	1	1	1	1	1	1	1	2	2	2	1	2	1	1	2	2	1	1	1	2	2	2	2	2	2
3165	2	2	1	1	2	2	2	2	1	1	1	1	1	1	1	2	1	2	1	1	2	1	1	2	2	1	1	1	2	2	2	2	2	2
3166	2	1	1	2	1	1	2	2	1	1	1	2	2	2	2	2	2	2	1	1	1	2	2	2	2	1	1	1	1	1	1	1	1	2
3167	2	2	1	1	2	2	2	2	1	1	1	1	1	1	1	1	2	2	1	1	2	1	1	2	2	1	1	1	2	2	2	2	2	2
3168	2	2	1	1	2	2	2	2	1	1	1	1	1	1	1	1	2	2	2	1	2	1	1	2	2	1	1	1	2	2	2	2	2	2
3169	2	1	1	1	2	2	2	2	1	1	1	1	1	1	1	1	2	2	2	1	1	2	2	2	2	1	1	1	1	1	1	1	1	2
3170	2	2	1	1	2	2	2	2	1	1	1	1	1	1	1	1	2	2	1	1	2	1	1	2	2	1	1	1	2	2	2	2	2	2
3171	2	2	1	1	2	2	2	2	1	1	1	1	1	1	1	1	2	2	1	1	2	1	1	2	2	1	1	1	2	2	2	2	2	2
3172	2	1	1	1	2	2	2	2	1	1	1	1	1	1	1	1	2	2	2	1	1	2	2	2	2	1	1	1	1	1	1	1	2	1
3173	2	2	1	1	2	2	1	1	2	2	2	2	2	1	1	1	2	2	2	1	1	2	2	1	1	2	2	2	2	2	1	1	1	2
3174	2	1	1	1	2	2	2	2	1	1	1	1	1	1	1	1	2	2	2	1	1	2	2	1	1	2	2	2	2	2	1	1	1	2
3175	2	1	1	1	2	2	2	2	1	1	1	1	1	1	1	1	2	2	2	1	1	2	2	1	1	2	2	2	2	2	1	1	1	2
3176	2	1	1	1	2	2	2	2	1	1	1	1	1	1	1	1	2	2	2	1	1	2	2	1	1	2	2	2	2	2	1	1	1	2
3177	2	2	1	1	2	2	1	1	2	2	2	2	2	1	1	1	2	2	1	1	2	1	1	2	2	1	1	1	2	2	2	2	2	2
3178	2	2	1	1	2	2	1	1	2	2	2	2	2	1	1	1	2	2	2	1	1	2	2	2	2	1	1	1	1	1	1	1	2	1
3179	2	2	1	1	2	2	1	1	2	2	2	2	2	1	1	1	2	2	2	1	1	2	2	2	2	1	1	1	1	1	1	1	2	1
3180	2	1	1	1	2	2	2	2	1	1	1	1	1	1	1	1	2	2	1	1	2	1	1	2	2	1	1	1	2	2	2	2	2	2
3181	2	1	1	2	1	1	2	2	1	1	1	2	2	2	2	2	2	2	2	1	1	2	2	2	2	1	1	1	1	1	1	1	1	2
3182	2	2	1	1	2	2	1	1	2	2	2	2	2	1	1	1	2	2	2	1	1	2	2	1	1	2	2	2	2	2	1	1	1	2
3183	2	1	1	1	2	2	2	2	1	1	1	1	1	1	1	1	2	2	2	1	1	2	2	2	2	1	1	1	1	1	1	1	2	1
3184	2	2	1	1	2	2	2	2	1	1	1	1	1	1	1	1	2	2	1	1	2	1	1	2	2	1	1	1	2	2	2	2	2	2
3185	2	2	1	1	2	2	2	2	1	1	1	1	1	1	1	2	1	2	1	1	1	2	2	2	2	1	1	1	1	1	1	1	1	2
3186	2	1	1	2	1	1	2	2	1	1	1	2	2	2	2	2	2	2	1	1	2	1	1	2	2	1	1	1	2	2	2	2	2	2
3187	2	2	1	1	2	2	1	1	2	2	2	2	2	1	1	1	2	2	2	1	2	1	1	2	2	1	1	1	2	2	2	2	2	2
3188	2	2	1	1	2	2	2	2	1	1	1	1	1	1	1	1	2	2	1	1	1	2	2	2	2	1	1	1	1	1	1	1	1	2
3189	2	1	1	1	2	2	2	2	1	1	1	1	1	1	1	1	2	2	2	1	1	2	2	2	2	1	1	1	1	1	1	1	2	1
3190	2	1	1	1	2	2	2	2	1	1	1	1	1	1	1	1	2	2	2	1	1	2	2	2	2	1	1	1	1	1	1	1	1	2
3191	2	2	1	1	2	2	1	1	2	2	2	2	2	1	1	1	2	2	1	1	2	1	1	2	2	1	1	1	2	2	2	2	2	2
3192	2	1	1	1	2	2	2	2	1	1	1	1	1	1	1	1	2	2	2	1	2	1	1	2	2	1	1	1	2	2	2	2	2	2
3193	2	2	1	1	2	2	1	1	2	2	2	2	2	1	1	1	2	2	2	1	1	2	2	2	2	1	1	1	1	1	1	1	1	1
3194	2	1	1	1	2	2	2	2	1	1	1	1	1	1	1	1	2	2	1	1	1	2	2	2	2	1	1	1	1	1	1	1	1	1
3195	2	2	1	1	2	2	1	1	2	2	2	2	2	1	1	1	2	2	2	1	1	2	2	2	2	1	1	1	1	1	2	2	2	1
3197	2	2	1	1	2	2	2	2	1	1	1	1	1	1	1	1	2	2	1	1	1	2	2	2	2	1	1	1	1	1	1	1	2	1
3198	2	2	1	1	2	2	1	1	2	2	2	2	2	1	1	1	2	2	1	1	2	1	1	2	2	1	1	1	2	2	2	2	2	2
3199	2	2	1	1	2	2	1	1	2	2	2	2	2	1	1	1	2	2	2	1	2	1	1	2	2	1	1	1	2	2	2	2	2	2
3200	2	2	1	1	2	2	2	2	1	1	1	1	1	1	1	1	2	2	2	1	1	2	2	2	2	1	1	1	1	1	1	1	2	1
3201	2	2	1	1	2	2	2	2	1	1	1	1	1	1	1	1	2	2	1	1	1	2	2	2	2	1	1	1	1	1	1	1	1	2
3202	2	1	1	1	2	2	2	2	1	1	1	1	1	1	1	1	2	2	1	1	2	1	1	2	2	1	1	1	2	2	2	2	2	2
3203	2	2	1	1	2	2	1	1	2	2	2	2	2	1	1	1	2	2	2	1	1	2	2	2	2	1	1	1	1	1	1	1	1	2
3204	2	2	1	1	2	2	1	1	2	2	2	2	2	1	1	1	2	2	2	1	1	2	2	2	2	1	1	1	1	1	1	1	1	2
3205	2	2	1	1	2	2	2	2	1	1	1	1	1	1	1	2	1	2	1	1	1	2	2	2	2	1	1	1	1	1	1	1	1	2
3206	2	1	1	2	1	1	2	2	1	1	1	2	2	2	2	2	2	2	1	1	1	2	2	2	2	1	1	1	1	1	1	1	1	2
3207	2	1	1	2	1	1	2	2	1	1	1	2	2	2	2	2	2	2	1	1	2	1	1	2	2	1	1	1	2	2	1	2	2	2
3208	2	2	1	1	2	2	2	2	1	1	1	1	1	1	1	1	2	2	1	1	1	2	2	2	2	1	1	1	1	1	1	1	1	2
3209	2	1	1	2	1	1	2	2	1	1	1	2	2	2	2	2	2	2	2	1	1	2	2	2	2	1	1	1	1	1	1	1	2	1
3210	2	2	1	1	2	2	1	1	2	2	2	2	2	1	1	1	2	2	2	1	1	2	2	2	2	1	1	1	1	1	1	1	1	2
3211	2	2	1	1	2	2	1	1	2	2	2	2	2	1	1	1	2	2	2	1	1	2	2	2	2	1	1	1	1	1	1	1	1	2
3212	2	2	1	1	2	2	1	1	2	2	2	2	2	1	1	1	2	2	1	1	2	1	1	2	2	1	1	1	2	2	2	2	2	2
3213	2	2	1	1	2	2	1	1	2	2	2	2	2	1	1	1	2	2	2	1	1	2	2	2	2	1	1	1	1	1	1	1	1	2
3214	2	2	1	1	2	2	1	1	2	2	2	2	2	1	1	1	2	2	1	1	2	1	1	2	2	1	1	1	2	2	2	2	2	2
3215	2	2	1	1	2	2	2	2	1	1	1	1	1	1	1	1	2	2	2	1	1	2	2	2	2	1	1	1	1	1	1	1	2	1
3216	2	2	1	1	2	2	1	1	2	2	2	2	2	1	1	1	2	2	1	1	1	2	2	2	2	1	1	1	1	1	1	1	2	1
3217	2	2	1	1	2	2	1	1	2	2	2	2	2	1	1	1	2	2	2	1	1	2	2	2	2	1	1	1	1	1	2	2	2	1
3218	2	2	1	1	2	2	1	1	2	2	2	2	2	1	1	1	2	2	1	1	2	1	1	2	2	1	1	1	2	2	2	2	2	2
3219	2	2	1	1	2	2	2	2	1	1	1	1	1	1	1	1	2	2	1	1	2	1	1	2	2	1	1	1	2	2	2	2	2	2
3220	2	2	1	1	2	2	2	2	1	1	1	1	1	1	1	2	1	2	2	1	1	2	2	1	1	2	2	2	2	2	1	1	1	2
3222	2	2	1	1	2	2	1	1	2	2	2	2	2	1	1	1	2	2	1	1	1	2	2	2	2	1	1	1	1	1	1	1	1	2
3223	2	2	1	1	2	2	2	2	1	1	1	1	1	1	1	1	2	2	2	1	1	2	2	1	1	2	2	2	2	2	1	1	1	2
3224	2	1	1	1	2	2	2	2	1	1	1	1	1	1	1	1	2	2	2	1	1	2	2	2	2	1	1	1	1	1	1	1	1	2
3225	2	2	1	1	2	2	2	2	1	1	1	1	1	1	1	2	1	2	2	1	1	2	2	2	2	1	1	1	1	1	1	1	1	2
3226	2	2	1	1	2	2	1	1	2	2	2	2	2	1	1	1	2	2	1	1	2	1	1	2	2	1	1	1	2	2	2	2	2	2
3227	2	2	1	1	2	2	2	2	1	1	1	1	1	1	1	1	2	2	1	1	2	1	1	2	2	1	1	1	2	2	2	2	2	2
3228	2	2	1	1	2	2	2	2	1	1	1	1	1	1	1	1	2	2	2	1	1	2	2	2	2	1	1	1	1	1	1	1	1	2
3229	2	2	1	1	2	2	2	2	1	1	1	1	1	1	1	1	2	2	1	1	2	1	1	2	2	1	1	1	2	2	2	2	2	2
3230	2	1	1	2	1	1	2	2	1	1	1	2	2	2	2	2	2	2	2	1	1	2	2	2	2	1	1	1	1	1	1	1	2	1
3231	2	1	1	2	1	1	2	2	1	1	1	2	2	2	2	2	2	2	1	1	2	1	1	2	2	1	1	1	2	2	2	2	2	2
3232	2	2	1	1	2	2	2	2	1	1	1	1	1	1	1	1	2	2	1	1	2	1	1	2	2	1	1	1	2	2	2	2	2	2
3233	2	1	1	2	1	1	2	2	1	1	1	2	2	2	2	2	2	2	1	1	1	2	2	2	2	1	1	1	1	1	1	1	1	2
3234	2	1	1	2	1	1	2	2	1	1	1	2	2	2	2	2	2	2	2	1	1	2	2	2	2	1	1	1	1	1	1	1	2	1
3235	2	1	1	2	1	1	2	2	1	1	1	2	2	2	2	2	2	2	2	1	1	2	2	2	2	1	1	1	1	1	1	1	2	1
3236	2	2	1	1	2	2	1	1	2	2	2	2	2	1	1	1	2	2	1	1	2	1	1	2	2	1	1	1	2	2	2	2	2	2
3237	2	2	1	1	2	2	2	2	1	1	1	1	1	1	1	1	2	2	1	1	2	1	1	2	2	1	1	1	2	2	2	2	2	2
3238	2	2	1	1	2	2	2	2	1	1	1	1	1	1	1	1	2	2	2	1	1	2	2	2	2	1	1	1	1	1	1	1	2	1
3239	2	2	1	1	2	2	1	1	2	2	2	2	2	1	1	1	2	2	2	1	1	2	2	2	2	1	1	1	1	1	1	1	2	1
3240	2	2	1	1	2	2	2	2	1	1	1	1	1	1	1	2	1	2	2	1	1	2	2	2	2	1	1	1	1	1	1	1	1	2
3241	2	2	1	1	2	2	2	2	1	1	1	1	1	1	1	1	2	2	2	1	1	2	2	2	2	1	1	1	1	1	1	1	2	1
3242	2	2	1	1	2	2	2	2	1	1	1	1	1	1	1	1	2	2	1	1	2	1	1	2	2	1	1	1	2	2	2	2	2	2
3243	2	2	1	1	2	2	1	1	2	2	2	2	2	1	1	1	2	2	1	1	1	2	2	2	2	1	1	1	1	1	1	1	1	2
3244	2	1	1	1	2	2	2	2	1	1	1	1	1	1	1	1	2	2	1	1	2	1	1	2	2	1	1	1	2	2	2	2	2	2
3245	2	2	1	1	2	2	1	1	2	2	2	2	2	1	1	1	2	2	1	1	1	2	2	2	2	1	1	1	1	1	1	1	1	2
3246	2	2	1	1	2	2	1	1	2	2	2	2	2	1	1	1	2	2	2	1	1	2	2	2	2	1	1	1	1	1	1	1	2	1
3247	2	2	1	1	2	2	2	2	1	1	1	1	1	1	1	2	1	2	1	1	1	2	2	2	2	1	1	1	1	1	1	1	1	2
3248	2	2	1	1	2	2	1	1	2	2	2	2	2	1	1	1	2	2	2	1	1	2	2	2	2	1	1	1	1	1	1	1	2	1
3249	2	2	1	1	2	2	1	1	2	2	2	2	2	1	1	1	2	2	1	1	1	2	2	2	2	1	1	1	1	2	1	1	1	2
3250	2	2	1	1	2	2	2	2	1	1	1	1	1	1	1	1	2	2	1	1	2	1	1	2	2	1	1	1	2	2	2	2	2	2
3251	2	2	1	1	2	2	2	2	1	1	1	1	1	1	1	2	1	2	2	1	1	2	2	1	1	2	2	2	2	2	1	1	1	2
3252	2	2	1	1	2	2	2	2	1	1	1	1	1	1	1	1	2	2	2	1	1	2	2	2	2	1	1	1	1	1	1	1	2	1
3253	2	2	1	1	2	2	2	2	1	1	1	1	1	1	1	1	2	2	2	1	1	2	2	2	2	1	1	1	1	1	1	1	2	1
3254	2	2	1	1	2	2	2	2	1	1	1	1	1	1	1	2	1	2	1	1	2	1	1	2	2	1	1	1	2	2	2	2	2	2
3255	2	2	1	1	2	2	1	1	2	2	2	2	2	1	1	1	2	2	2	1	1	2	2	2	2	1	1	1	1	1	1	1	1	2
3256	2	2	1	1	2	2	1	1	2	2	2	2	2	1	1	1	2	2	2	1	1	2	2	2	2	1	1	1	1	1	1	1	2	1
3257	2	2	1	1	2	2	2	2	1	1	1	1	1	1	1	1	2	2	2	1	2	1	1	2	2	1	1	1	2	2	2	2	2	2
3258	2	2	1	1	2	2	1	1	2	2	2	2	2	1	1	1	2	2	1	1	2	1	1	2	2	1	1	1	2	2	2	2	2	2
3259	2	2	1	1	2	2	2	2	1	1	1	1	1	1	1	1	2	2	2	1	1	2	2	2	2	1	1	1	1	1	1	1	1	2
3260	2	2	1	1	2	2	1	1	2	2	2	2	2	1	1	1	2	2	1	1	2	1	1	2	2	1	1	1	2	2	2	2	2	2
3261	2	2	1	1	2	2	2	2	1	1	1	1	1	1	1	1	2	2	2	1	1	2	2	2	2	1	1	1	1	1	1	1	1	2
3262	2	2	1	1	2	2	2	2	1	1	1	1	1	1	1	1	2	2	2	1	1	2	2	1	1	2	2	2	2	2	1	1	1	2
3263	2	1	1	2	1	1	2	2	1	1	1	2	2	2	2	2	2	2	1	1	2	1	1	2	2	1	1	1	2	2	1	2	1	2
3264	2	2	1	1	2	2	2	2	1	1	1	1	1	1	1	1	2	2	2	1	1	2	2	1	1	2	2	2	2	2	1	1	1	2
3265	2	2	1	1	2	2	1	1	2	2	2	2	2	1	1	1	2	2	1	1	1	2	2	2	2	1	1	1	1	1	1	1	1	2
3266	2	2	1	1	2	2	2	2	1	1	1	1	1	1	1	1	2	2	2	1	2	1	1	2	2	1	1	1	2	2	2	2	2	2
3267	2	2	1	1	2	2	1	1	2	2	2	2	2	1	1	1	2	2	2	1	1	2	2	2	2	1	1	1	1	1	2	2	2	1
3268	2	2	1	1	2	2	2	2	1	1	1	1	1	1	1	1	2	2	1	1	2	1	1	2	2	1	1	1	2	2	2	2	2	2
3269	2	2	1	1	2	2	2	2	1	1	1	1	1	1	1	1	2	2	1	1	1	2	2	2	2	1	1	1	1	1	1	1	1	2
3270	2	2	1	1	2	2	1	1	2	2	2	2	2	1	1	1	2	2	2	1	1	2	2	1	1	2	2	2	2	2	1	1	1	2
3271	2	2	1	1	2	2	1	1	2	2	2	2	2	1	1	1	2	2	1	1	2	1	1	2	2	1	1	1	2	2	2	2	2	2
3272	2	2	1	1	2	2	2	2	1	1	1	1	1	1	1	1	2	2	1	1	2	1	1	2	2	1	1	1	2	2	2	2	2	2
3273	2	2	1	1	2	2	2	2	1	1	1	1	1	1	1	1	2	2	2	1	1	2	2	2	2	1	1	1	1	1	1	1	2	1
3274	2	2	1	1	2	2	1	1	2	2	2	2	2	1	1	1	2	2	1	1	2	1	1	2	2	1	1	1	2	2	2	2	2	2
3275	2	2	1	1	2	2	1	1	2	2	2	2	2	1	1	1	2	2	1	1	2	1	1	2	2	1	1	1	2	2	2	2	2	2
3276	2	1	1	2	1	1	2	2	1	1	1	2	2	2	2	2	2	2	1	1	2	1	1	2	2	1	1	1	2	2	2	2	2	2
3277	2	2	1	1	2	2	2	2	1	1	1	1	1	1	1	2	1	2	1	1	2	1	1	2	2	1	1	1	2	2	2	2	2	2
3278	2	2	1	1	2	2	2	2	1	1	1	1	1	1	1	1	2	2	1	1	1	2	2	2	2	1	1	1	1	1	1	1	2	1
3279	2	1	1	2	1	1	2	2	1	1	1	2	2	2	2	2	2	2	2	1	1	2	2	2	2	1	1	1	1	1	1	1	2	1
3280	2	1	1	2	1	1	2	2	1	1	1	2	2	2	2	2	2	2	1	1	2	1	1	2	2	1	1	1	2	2	2	2	2	2
3281	2	1	1	2	1	1	2	2	1	1	1	2	2	2	2	2	2	2	1	1	1	2	2	2	2	1	1	1	1	1	1	1	1	2
3282	2	2	1	1	2	2	2	2	1	1	1	1	1	1	1	1	2	2	1	1	2	1	1	2	2	1	1	1	2	2	2	2	2	2
3283	2	2	1	1	2	2	1	1	2	2	2	2	2	1	1	1	2	2	2	1	2	1	1	2	2	1	1	1	2	2	1	1	2	2
3284	2	2	1	1	2	2	1	1	2	2	2	2	2	1	1	1	2	2	1	1	2	1	1	2	2	1	1	1	2	2	2	2	2	2
3285	2	1	1	2	1	1	2	2	1	1	1	2	2	2	2	2	2	2	1	1	2	1	1	2	2	1	1	1	2	2	2	2	2	2
3286	2	2	1	1	2	2	2	2	1	1	1	1	1	1	1	1	2	2	1	1	2	1	1	2	2	1	1	1	2	2	2	2	2	2
3287	2	2	1	1	2	2	2	2	1	1	1	1	1	1	1	1	2	2	2	1	1	2	2	2	2	1	1	1	1	1	1	1	2	1
3288	2	2	1	1	2	2	2	2	1	1	1	1	1	1	1	1	2	2	1	1	1	2	2	2	2	1	1	1	1	1	1	1	1	2
3289	2	1	1	2	1	1	2	2	1	1	1	2	2	2	2	2	2	2	1	1	2	1	1	2	2	1	1	1	2	2	2	2	2	2
3290	2	2	1	1	2	2	2	2	1	1	1	1	1	1	1	2	1	2	1	1	2	1	1	2	2	1	1	1	2	2	2	2	2	2
3291	2	2	1	1	2	2	2	2	1	1	1	1	1	1	1	2	1	2	1	1	2	1	1	2	2	1	1	1	2	2	2	2	2	2
3292	2	2	1	1	2	2	2	2	1	1	1	1	1	1	1	1	2	2	2	1	2	1	1	2	2	1	1	1	2	2	2	2	2	2
3293	2	2	1	1	2	2	2	2	1	1	1	1	1	1	1	1	2	2	1	1	1	2	2	2	2	1	1	1	1	1	1	1	1	2
3294	2	2	1	1	2	2	2	2	1	1	1	1	1	1	1	2	1	2	1	1	1	2	2	2	2	1	1	1	1	1	1	1	2	1
3295	2	2	1	1	2	2	2	2	1	1	1	1	1	1	1	1	2	2	1	1	2	1	1	2	2	1	1	1	2	2	2	2	2	2
3296	2	2	1	1	2	2	1	1	2	2	2	2	2	1	1	1	2	2	1	1	2	1	1	2	2	1	1	1	2	2	2	2	2	2
3297	2	2	1	1	2	2	1	1	2	2	2	2	2	1	1	1	2	2	2	1	2	1	1	2	2	1	1	1	2	2	2	2	2	2
3298	2	2	1	1	2	2	2	2	1	1	1	1	1	1	1	2	1	2	1	1	2	1	1	2	2	1	1	1	2	2	2	2	2	2
3299	2	2	1	1	2	2	1	1	2	2	2	2	2	1	1	1	2	2	1	1	1	2	2	2	2	1	1	1	1	1	1	1	1	2
3300	2	1	1	2	1	1	2	2	1	1	1	2	2	2	2	2	2	2	2	1	1	2	2	1	1	2	2	2	2	2	1	1	1	2
3301	2	2	1	1	2	2	1	1	2	2	2	2	2	1	1	1	2	2	1	1	1	2	2	2	2	1	1	1	1	1	1	1	1	2
3303	2	2	1	1	2	2	1	1	2	2	2	2	2	1	1	1	2	2	1	1	2	1	1	2	2	1	1	1	2	2	2	2	2	2
3304	2	2	1	1	2	2	2	2	1	1	1	1	1	1	1	2	1	2	1	1	2	1	1	2	2	1	1	1	2	2	2	2	2	2
3305	2	1	1	2	1	1	2	2	1	1	1	2	2	2	2	2	2	2	1	1	2	1	1	2	2	1	1	1	2	2	2	2	2	2
3306	2	1	1	2	1	1	2	2	1	1	1	2	2	2	2	2	2	2	1	1	2	1	1	2	2	1	1	1	2	2	2	2	2	2
3307	2	2	1	1	2	2	1	1	2	2	2	2	2	1	1	1	2	2	2	1	1	2	2	1	1	2	2	2	2	2	1	1	1	2
3308	2	2	1	1	2	2	2	2	1	1	1	1	1	1	1	1	2	2	1	1	1	2	2	2	2	1	1	1	1	1	1	1	1	2
3309	2	2	1	1	2	2	1	1	2	2	2	2	2	1	1	1	2	2	1	1	1	2	2	2	2	1	1	1	1	1	1	1	1	2
3310	2	2	1	1	2	2	1	1	2	2	2	2	2	1	1	1	2	2	1	1	2	1	1	2	2	1	1	1	2	2	2	2	2	2
3311	2	2	1	1	2	2	2	2	1	1	1	1	1	1	1	2	1	2	2	1	1	2	2	1	1	2	2	2	2	2	1	1	1	2
3312	2	2	1	1	2	2	1	1	2	2	2	2	2	1	1	1	2	2	1	1	2	1	1	2	2	1	1	1	2	2	2	2	2	2
3313	2	2	1	1	2	2	1	1	2	2	2	2	2	1	1	1	2	2	2	1	1	2	2	2	2	1	1	1	1	1	1	1	2	1
3314	2	2	1	1	2	2	2	2	1	1	1	1	1	1	1	1	2	2	2	1	1	2	2	2	2	1	1	1	1	1	1	1	2	1
3315	2	2	1	1	2	2	1	1	2	2	2	2	2	1	1	1	2	2	1	1	1	2	2	2	2	1	1	1	1	1	1	1	1	2
3316	2	2	1	1	2	2	1	1	2	2	2	2	2	1	1	1	2	2	2	1	1	2	2	1	1	2	2	2	2	2	1	1	1	2
3318	2	2	1	1	2	2	1	1	2	2	2	2	2	1	1	1	2	2	1	1	2	1	1	2	2	1	1	1	2	2	2	2	2	2
3319	2	2	1	1	2	2	2	2	1	1	1	1	1	1	1	2	1	2	2	1	1	2	2	2	2	1	1	1	1	1	1	1	2	1
3320	2	1	1	1	2	2	2	2	1	1	1	1	1	1	1	1	2	1	1	1	1	2	2	2	2	1	1	1	1	1	1	1	1	1
3321	2	2	1	1	2	2	2	2	1	1	1	1	1	1	1	2	1	2	2	1	1	2	2	2	2	1	1	1	1	1	1	1	1	2
3322	2	2	1	1	2	2	2	2	1	1	1	1	1	1	1	1	2	2	1	1	2	1	1	2	2	1	1	1	2	2	2	2	2	2
3323	2	2	1	1	2	2	2	2	1	1	1	1	1	1	1	1	2	2	1	1	1	2	2	2	2	1	1	1	1	1	1	1	1	2
3324	2	2	1	1	2	2	1	1	2	2	2	2	2	1	1	1	2	2	2	1	1	2	2	2	2	1	1	1	1	1	1	1	1	2
3325	2	2	1	1	2	2	2	2	1	1	1	1	1	1	1	1	2	2	2	1	1	2	2	2	2	1	1	1	1	1	1	1	1	2
3326	2	2	1	1	2	2	1	1	2	2	2	2	2	1	1	1	2	2	1	1	1	2	2	2	2	1	1	1	1	1	1	1	1	2
3327	2	1	1	2	1	1	2	2	1	1	1	2	2	2	2	2	2	2	1	1	1	2	2	2	2	1	1	1	1	1	1	1	1	2
3328	2	2	1	1	2	2	2	2	1	1	1	1	1	1	1	1	2	2	1	1	1	2	2	2	2	1	1	1	1	1	1	1	1	2
3329	2	2	1	1	2	2	2	2	1	1	1	1	1	1	1	1	2	2	2	1	1	2	2	2	2	1	1	1	1	1	1	1	2	1
3330	2	2	1	1	2	2	1	1	2	2	2	2	2	1	1	1	2	2	1	1	1	2	2	2	2	1	1	1	1	1	1	1	1	2
3332	2	1	1	1	2	2	2	2	1	1	1	1	1	1	1	1	2	2	1	1	2	1	1	2	2	1	1	1	2	2	2	2	2	2
3333	2	2	1	1	2	2	2	2	1	1	1	1	1	1	1	1	2	2	2	1	1	2	2	1	1	2	2	2	2	2	1	1	1	2
3334	2	2	1	1	2	2	2	2	1	1	1	1	1	1	1	1	2	2	1	1	2	1	1	2	2	1	1	1	2	2	2	2	2	2
3335	2	2	1	1	2	2	2	2	1	1	1	1	1	1	1	1	2	2	1	1	1	2	2	2	2	1	1	1	1	1	2	1	2	2
3337	2	1	1	1	2	2	2	2	1	1	1	1	1	1	1	1	2	2	2	1	1	2	2	2	2	1	1	1	1	1	1	1	2	1
3338	2	2	1	1	2	2	2	2	1	1	1	1	1	1	1	1	2	2	1	1	2	1	1	2	2	1	1	1	2	2	2	2	2	2
3339	2	2	1	1	2	2	2	2	1	1	1	1	1	1	1	1	2	2	1	1	1	2	2	2	2	1	1	1	1	1	1	1	2	1
3340	2	1	1	2	1	1	2	2	1	1	1	2	2	2	2	2	2	2	2	1	1	2	2	2	2	1	1	1	1	1	1	1	1	2
3341	2	2	1	1	2	2	2	2	1	1	1	1	1	1	1	2	1	2	1	1	2	1	1	2	2	1	1	1	2	2	2	2	2	2
3342	2	1	1	1	2	2	2	2	1	1	1	1	1	1	1	1	2	2	2	1	1	2	2	2	2	1	1	1	1	1	1	1	2	1
3343	2	1	1	2	1	1	2	2	1	1	1	2	2	2	2	2	2	2	2	1	1	2	2	2	2	1	1	1	1	1	1	1	1	2
3344	2	1	1	2	1	1	2	2	1	1	1	2	2	2	2	2	2	2	1	1	1	2	2	2	2	1	1	1	1	1	1	1	2	1
3345	2	2	1	1	2	2	2	2	1	1	1	1	1	1	1	2	1	2	1	1	2	1	1	2	2	1	1	1	2	2	2	2	2	2
3346	2	1	1	2	1	1	2	2	1	1	1	2	2	2	2	2	2	2	2	1	1	2	2	2	2	1	1	1	1	1	1	1	2	1
3347	2	2	1	1	2	2	2	2	1	1	1	1	1	1	1	1	2	2	2	1	1	2	2	2	2	1	1	1	1	1	1	1	2	1
3348	2	2	1	1	2	2	1	1	2	2	2	2	2	1	1	1	2	2	2	1	1	2	2	2	2	1	1	1	1	1	1	1	2	1
3349	2	2	1	1	2	2	2	2	1	1	1	1	1	1	1	2	1	2	1	1	1	2	2	2	2	1	1	1	1	1	1	1	1	2
3350	2	1	1	2	1	1	2	2	1	1	1	2	2	2	2	2	2	2	2	1	1	2	2	1	1	2	2	2	2	2	1	1	1	2
3351	2	2	1	1	2	2	2	2	1	1	1	1	1	1	1	2	1	2	2	1	1	2	2	2	2	1	1	1	1	1	1	1	2	1
3352	2	2	1	1	2	2	1	1	2	2	2	2	2	1	1	1	2	2	2	1	2	1	1	2	2	1	1	1	2	2	1	1	2	2
3353	2	2	1	1	2	2	2	2	1	1	1	1	1	1	1	2	1	2	2	1	1	2	2	2	2	1	1	1	1	1	1	1	2	1
3354	2	2	1	1	2	2	2	2	1	1	1	1	1	1	1	1	2	2	1	1	1	2	2	2	2	1	1	1	1	1	1	1	1	2
3355	2	2	1	1	2	2	1	1	2	2	2	2	2	1	1	1	2	2	1	1	1	2	2	2	2	1	1	1	1	1	1	1	1	2
3356	2	2	1	1	2	2	2	2	1	1	1	1	1	1	1	2	1	2	1	1	2	1	1	2	2	1	1	1	2	2	2	2	2	2
3357	2	2	1	1	2	2	1	1	2	2	2	2	2	1	1	1	2	2	1	1	2	1	1	2	2	1	1	1	2	2	2	2	2	2
3358	2	2	1	1	2	2	1	1	2	2	2	2	2	1	1	1	2	2	1	2	1	2	2	2	2	1	1	1	1	1	1	1	1	2
3359	2	2	1	1	2	2	2	2	1	1	1	1	1	1	1	1	2	2	2	1	1	2	2	2	2	1	1	1	1	1	1	1	1	2
3360	2	2	1	1	2	2	2	2	1	1	1	1	1	1	1	1	2	2	1	1	2	1	1	2	2	1	1	1	2	2	2	2	2	2
3361	2	1	1	2	1	1	2	2	1	1	1	2	2	2	2	2	2	2	2	1	1	2	2	2	2	1	1	1	1	1	1	1	2	1
3362	2	1	1	2	1	1	2	2	1	1	1	2	2	2	2	2	2	2	1	1	2	1	1	2	2	1	1	1	2	2	2	2	2	2
3364	2	1	1	1	2	2	2	2	1	1	1	1	1	1	1	1	2	2	2	1	2	1	1	2	2	1	1	1	2	2	1	1	2	2
3365	2	2	1	1	2	2	1	1	2	2	2	2	2	1	1	1	2	2	1	1	2	1	1	2	2	1	1	1	2	2	2	2	2	2
3366	2	2	1	1	2	2	2	2	1	1	1	1	1	1	1	1	2	2	2	1	1	2	2	2	2	1	1	1	1	1	1	1	2	1
3367	2	1	1	2	1	1	2	2	1	1	1	2	2	2	2	2	2	2	1	1	2	1	1	2	2	1	1	1	2	2	2	2	2	2
3368	2	1	1	2	1	1	2	2	1	1	1	2	2	2	2	2	2	2	2	1	1	2	2	1	1	2	2	2	2	2	1	1	1	2
3369	2	2	1	1	2	2	2	2	1	1	1	1	1	1	1	1	2	2	1	1	1	2	2	2	2	1	1	1	1	1	1	1	1	2
3370	2	2	1	1	2	2	2	2	1	1	1	1	1	1	1	1	2	2	1	1	2	1	1	2	2	1	1	1	2	2	2	2	2	2
3371	2	2	1	1	2	2	1	1	2	2	2	2	2	1	1	1	2	2	2	1	2	1	1	2	2	1	1	1	2	2	1	1	2	2
3372	2	2	1	1	2	2	1	1	2	2	2	2	2	1	1	1	2	2	2	1	1	2	2	1	1	2	2	2	2	2	1	1	1	2
3373	2	1	1	2	1	1	2	2	1	1	1	2	2	2	2	2	2	2	2	2	1	2	2	1	1	2	2	2	2	2	1	1	1	1
3374	2	1	1	2	1	1	2	2	1	1	1	2	2	2	2	2	2	2	2	1	1	2	2	1	1	2	2	2	2	2	1	1	1	2
3375	2	2	1	1	2	2	2	2	1	1	1	1	1	1	1	2	1	2	1	2	1	2	2	2	2	1	1	1	1	1	1	1	1	2
3376	2	2	1	1	2	2	1	1	2	2	2	2	2	1	1	1	2	2	1	1	2	1	1	2	2	1	1	1	2	2	2	2	2	2
3377	2	2	1	1	2	2	2	2	1	1	1	1	1	1	1	2	1	2	1	1	1	2	2	2	2	1	1	1	1	1	1	1	1	2
3378	2	2	1	1	2	2	2	2	1	1	1	1	1	1	1	2	1	2	2	1	2	1	1	2	2	2	2	2	2	2	1	1	2	1
3379	2	2	1	1	2	2	1	1	2	2	2	2	2	1	1	1	2	2	2	1	1	2	2	2	2	1	1	1	1	1	1	1	1	2
3380	2	2	1	1	2	2	1	1	2	2	2	2	2	1	1	1	2	2	2	1	1	2	2	2	2	1	1	1	1	1	1	1	2	1
3381	2	1	1	2	1	1	2	2	1	1	1	2	2	2	2	2	2	2	1	1	2	1	1	2	2	1	1	1	2	2	2	2	2	2
3382	2	2	1	1	2	2	1	1	2	2	2	2	2	1	1	1	2	2	2	1	1	2	2	2	2	1	1	1	1	1	1	1	2	1
3383	2	2	1	1	2	2	2	2	1	1	1	1	1	1	1	2	1	2	1	1	1	2	2	2	2	1	1	1	1	1	1	1	2	1
3384	2	2	1	1	2	2	1	1	2	2	2	2	2	1	1	1	2	2	1	1	1	2	2	2	2	1	1	1	1	1	1	1	1	2
3385	2	2	1	1	2	2	1	1	2	2	2	2	2	1	1	1	2	2	1	1	2	1	1	2	2	1	1	1	2	2	2	2	2	2
3386	2	2	1	1	2	2	1	1	2	2	2	2	2	1	1	1	2	2	2	1	1	2	2	2	2	1	1	1	1	1	1	1	2	1
3387	2	2	1	1	2	2	2	2	1	1	1	1	1	1	1	2	1	2	1	1	2	1	1	2	2	1	1	1	2	2	1	1	1	2
3388	2	2	1	1	2	2	1	1	2	2	2	2	2	1	1	1	2	2	1	1	1	2	2	2	2	1	1	1	1	1	1	1	1	2
3389	2	1	1	2	1	1	2	2	1	1	1	2	2	2	2	2	2	2	2	1	1	2	2	2	2	1	1	1	1	1	1	1	1	1
3390	2	2	1	1	2	2	1	1	2	2	2	2	2	1	1	1	2	2	2	1	1	2	2	1	1	2	2	2	2	2	1	1	1	2
3391	2	2	1	1	2	2	1	1	2	2	2	2	2	1	1	1	2	2	2	1	1	2	2	1	1	2	2	2	2	2	1	1	1	2
3392	2	2	1	1	2	2	1	1	2	2	2	2	2	1	1	1	2	2	1	1	1	2	2	2	2	1	1	1	1	1	1	1	1	2
3393	2	2	1	1	2	2	1	1	2	2	2	2	2	1	1	1	2	2	2	1	1	2	2	2	2	1	1	1	1	1	1	1	2	1
3394	2	2	1	1	2	2	2	2	1	1	1	1	1	1	1	2	1	2	2	1	2	1	1	2	2	1	1	1	2	2	2	2	2	2
3395	2	1	1	2	1	1	2	2	1	1	1	2	2	2	2	2	2	2	2	1	1	2	2	2	2	1	1	1	1	1	1	1	2	1
3396	2	2	1	1	2	2	2	2	1	1	1	1	1	1	1	2	1	2	2	1	1	2	2	2	2	1	1	1	1	1	1	1	1	2
3397	2	2	1	1	2	2	1	1	2	2	2	2	2	1	1	1	2	2	1	1	2	1	1	2	2	1	1	1	2	2	2	2	2	2
3398	2	2	1	1	2	2	2	2	1	1	1	1	1	1	1	2	1	2	2	1	1	2	2	2	2	1	1	1	1	1	1	1	1	2
3399	2	2	1	1	2	2	2	2	1	1	1	1	1	1	1	2	1	2	1	1	1	2	2	2	2	1	1	1	1	1	1	1	1	2
3400	2	2	1	1	2	2	1	1	2	2	2	2	2	1	1	1	2	2	1	1	2	1	1	2	2	1	1	1	2	2	2	2	2	2
3401	2	2	1	1	2	2	2	2	1	1	1	1	1	1	1	2	1	2	2	1	1	2	2	2	2	1	1	1	1	1	1	1	2	1
3403	2	2	1	1	2	2	2	2	1	1	1	1	1	1	1	2	1	2	2	1	1	2	2	2	2	1	1	1	1	1	1	1	2	1
3404	2	2	1	1	2	2	1	1	2	2	2	2	2	1	1	1	2	2	1	1	2	1	1	2	2	1	1	1	2	2	2	2	2	2
3405	2	2	1	1	2	2	1	1	2	2	2	2	2	1	1	1	2	2	2	1	1	2	2	2	2	1	1	1	1	1	1	1	1	2
3406	2	2	1	1	2	2	2	2	1	1	1	1	1	1	1	2	1	2	2	1	2	1	1	2	2	2	2	2	2	2	1	1	2	1
3407	2	2	1	1	2	2	1	1	2	2	2	2	2	1	1	1	2	2	1	1	1	2	2	2	2	1	1	1	1	1	1	1	1	2
3408	2	2	1	1	2	2	2	2	1	1	1	1	1	1	1	2	1	2	1	1	2	1	1	2	2	1	1	1	2	2	2	2	2	2
3409	2	2	1	1	2	2	1	1	2	2	2	2	2	1	1	1	2	2	1	1	1	2	2	2	2	1	1	1	1	1	1	1	1	2
3410	2	2	1	1	2	2	2	2	1	1	1	1	1	1	1	1	2	2	1	1	2	1	1	2	2	1	1	1	2	2	2	2	2	2
3411	2	2	1	1	2	2	2	2	1	1	1	1	1	1	1	2	1	2	2	1	1	2	2	1	1	2	2	2	2	2	1	1	1	2
3412	2	2	1	1	2	2	2	2	1	1	1	1	1	1	1	2	1	2	2	1	1	2	2	2	2	1	1	1	1	1	1	1	1	2
3413	2	1	1	2	1	1	2	2	1	1	1	2	2	2	2	2	2	2	2	1	1	2	2	1	1	2	2	2	2	2	1	1	1	2
3414	2	2	1	1	2	2	2	2	1	1	1	1	1	1	1	2	1	2	1	1	2	1	1	2	2	1	1	1	2	2	2	2	2	2
3415	2	2	1	1	2	2	2	2	1	1	1	1	1	1	1	2	1	2	2	1	1	2	2	2	2	1	1	1	1	1	1	1	2	1
3416	2	2	1	1	2	2	2	2	1	1	1	1	1	1	1	2	1	2	2	1	1	2	2	2	2	1	1	1	1	1	1	1	2	1
3417	2	1	1	2	1	1	2	2	1	1	1	2	2	2	2	2	2	2	2	1	1	2	2	2	2	1	1	1	1	1	1	1	2	1
3418	2	2	1	1	2	2	1	1	2	2	2	2	2	1	1	1	2	2	2	1	1	2	2	2	2	1	1	1	1	1	1	1	2	1
3419	2	2	1	1	2	2	2	2	1	1	1	1	1	1	1	2	1	2	2	1	1	2	2	2	2	1	1	1	1	1	1	1	1	2
3420	2	2	1	1	2	2	2	2	1	1	1	1	1	1	1	1	2	2	1	1	1	2	2	2	2	1	1	1	1	1	1	1	1	2
3421	2	1	1	2	1	1	2	2	1	1	1	2	2	2	2	2	2	2	2	1	1	2	2	1	1	2	2	2	2	2	1	1	1	2
3422	2	1	1	2	1	1	2	2	1	1	1	2	2	2	2	2	2	2	1	1	2	1	1	2	2	1	1	1	2	2	2	2	2	2
3423	2	2	1	1	2	2	2	2	1	1	1	1	1	1	1	2	1	2	1	1	2	1	1	2	2	1	1	1	2	2	2	2	2	2
3424	2	1	1	2	1	1	2	2	1	1	1	2	2	2	2	2	2	2	1	1	2	1	1	2	2	1	1	1	2	2	2	2	2	2
3425	2	2	1	1	2	2	1	1	2	2	2	2	2	1	1	1	2	2	2	1	1	2	2	2	2	1	1	1	1	1	1	1	2	1
3426	2	2	1	1	2	2	1	1	2	2	2	2	2	1	1	1	2	2	1	1	2	1	1	2	2	1	1	1	2	2	2	2	2	2
3427	2	2	1	1	2	2	2	2	1	1	1	1	1	1	1	1	2	2	1	1	2	1	1	2	2	1	1	1	2	2	2	2	2	2
3428	2	2	1	1	2	2	1	1	2	2	2	2	2	1	1	1	2	2	2	1	1	2	2	2	2	1	1	1	1	1	1	1	2	1
3429	2	1	1	2	1	1	2	2	1	1	1	2	2	2	2	2	2	2	2	1	2	1	1	2	2	1	1	1	2	2	2	2	2	2
3430	2	2	1	1	2	2	1	1	2	2	2	2	2	1	1	1	2	2	2	1	1	2	2	1	1	2	2	2	2	2	1	1	1	2
3431	2	2	1	1	2	2	1	1	2	2	2	2	2	1	1	1	2	2	2	1	1	2	2	2	2	1	1	1	1	1	1	1	2	1
3432	2	2	1	1	2	2	2	2	1	1	1	1	1	1	1	1	2	2	1	1	2	1	1	2	2	1	1	1	2	2	2	2	2	2
3433	2	1	1	1	2	2	2	2	1	1	1	1	1	1	1	1	2	2	2	1	1	2	2	1	1	2	2	2	2	2	1	1	1	2
3434	2	2	1	1	2	2	2	2	1	1	1	1	1	1	1	2	1	2	1	1	2	1	1	2	2	1	1	1	2	2	2	2	2	2
3435	2	2	1	1	2	2	2	2	1	1	1	1	1	1	1	2	1	2	2	1	1	2	2	2	2	1	1	1	1	1	1	1	1	2
3436	2	1	1	1	2	2	2	2	1	1	1	1	1	1	1	1	2	2	2	1	1	2	2	1	1	2	2	2	2	2	1	1	1	2
3437	2	2	1	1	2	2	1	1	2	2	2	2	2	1	1	1	2	2	2	1	1	2	2	2	2	1	1	1	1	1	1	1	1	2
3438	2	2	1	1	2	2	1	1	2	2	2	2	2	1	1	1	2	2	2	1	1	2	2	2	2	1	1	1	1	1	1	1	2	1
3439	2	2	1	1	2	2	1	1	2	2	2	2	2	1	1	1	2	2	2	1	1	2	2	2	2	1	1	1	1	1	1	1	2	1
3440	2	1	1	2	1	1	2	2	1	1	1	2	2	2	2	2	2	2	2	1	1	2	2	2	2	1	1	1	1	1	1	1	2	1
3441	2	1	1	2	1	1	2	2	1	1	1	2	2	2	2	2	2	2	2	1	1	2	2	2	2	1	1	1	1	1	1	1	2	1
3442	2	2	1	1	2	2	2	2	1	1	1	1	1	1	1	1	2	2	1	1	2	1	1	2	2	1	1	1	2	2	2	2	2	2
3443	2	1	1	2	1	1	2	2	1	1	1	2	2	2	2	2	2	2	2	1	1	2	2	2	2	1	1	1	1	1	1	1	2	1
3444	2	2	1	1	2	2	2	2	1	1	1	1	1	1	1	2	1	2	2	1	1	2	2	2	2	1	1	1	1	1	1	1	2	1
3445	2	2	1	1	2	2	1	1	2	2	2	2	2	1	1	1	2	2	2	1	1	2	2	1	1	2	2	2	2	2	1	1	1	2
3446	2	2	1	1	2	2	1	1	2	2	2	2	2	1	1	1	2	2	1	1	1	2	2	2	2	1	1	1	1	1	1	1	1	2
3447	2	1	1	1	2	2	2	2	1	1	1	1	1	1	1	1	2	2	1	1	2	1	1	2	2	1	1	1	2	2	2	2	2	2
3448	2	2	1	1	2	2	1	1	2	2	2	2	2	1	1	1	2	2	1	1	1	2	2	2	2	1	1	1	1	1	1	1	1	2
3449	2	1	1	1	2	2	2	2	1	1	1	1	1	1	1	1	2	2	1	1	2	1	1	2	2	1	1	1	2	2	2	2	2	2
3450	2	2	1	1	2	2	1	1	2	2	2	2	2	1	1	1	2	2	2	1	1	2	2	2	2	1	1	1	1	1	1	1	2	1
3452	2	2	1	1	2	2	2	2	1	1	1	1	1	1	1	2	1	2	1	1	1	2	2	2	2	1	1	1	1	1	1	1	1	2
3453	2	2	1	1	2	2	1	1	2	2	2	2	2	1	1	1	2	2	2	1	1	2	2	1	1	2	2	2	2	2	1	1	1	2
3454	2	2	1	1	2	2	1	1	2	2	2	2	2	1	1	1	2	2	2	1	1	2	2	2	2	1	1	1	1	1	1	1	2	1
3455	2	2	1	1	2	2	1	1	2	2	2	2	2	1	1	1	2	2	1	1	1	2	2	1	1	1	1	1	1	1	1	1	1	2
3456	2	2	1	1	2	2	1	1	2	2	2	2	2	1	1	1	2	2	2	1	1	2	2	2	2	1	1	1	1	1	1	1	2	1
3457	2	2	1	1	2	2	2	2	1	1	1	1	1	1	1	1	2	2	2	1	1	2	2	2	2	1	1	1	1	1	1	1	2	1
3458	2	1	1	2	1	1	2	2	1	1	1	2	2	2	2	2	2	2	2	1	1	2	2	2	2	1	1	1	1	1	1	1	2	1
3459	2	2	1	1	2	2	2	2	1	1	1	1	1	1	1	1	2	2	1	1	2	1	1	2	2	1	1	1	2	2	2	2	2	2
3460	2	1	1	1	2	2	2	2	1	1	1	1	1	1	1	1	2	2	2	1	1	2	2	2	2	1	1	1	1	1	1	1	2	1
3461	2	1	1	1	2	2	2	2	1	1	1	1	1	1	1	1	2	2	2	1	1	2	2	2	2	1	1	1	1	1	1	1	2	1
3462	2	2	1	1	2	2	1	1	2	2	2	2	2	1	1	1	2	2	1	1	1	2	2	2	2	1	1	1	1	1	1	1	1	2
3463	2	2	1	1	2	2	2	2	1	1	1	1	1	1	1	2	1	2	1	1	2	1	1	2	2	1	1	1	2	2	2	2	2	2
3464	2	2	1	1	2	2	1	1	2	2	2	2	2	1	1	1	2	2	1	1	2	1	1	2	2	1	1	1	2	2	2	2	2	2
3465	2	2	1	1	2	2	1	1	2	2	2	2	2	1	1	1	2	2	2	1	1	2	2	2	2	1	1	1	1	1	1	1	2	1
3467	2	1	1	1	2	2	2	2	1	1	1	1	1	1	1	1	2	2	2	1	1	2	2	2	2	1	1	1	1	1	1	1	2	1
3468	2	2	1	1	2	2	1	1	2	2	2	2	2	1	1	1	2	2	2	1	2	1	1	2	2	2	2	2	2	2	1	1	2	1
3469	2	2	1	1	2	2	1	1	2	2	2	2	2	1	1	1	2	2	1	1	1	2	2	2	2	1	1	1	1	1	1	1	1	2
3470	2	2	1	1	2	2	2	2	1	1	1	1	1	1	1	1	2	2	1	1	2	1	1	2	2	1	1	1	2	2	2	2	2	2
3471	2	2	1	1	2	2	2	2	1	1	1	1	1	1	1	2	1	2	2	1	1	2	2	2	2	1	1	1	1	1	1	1	2	1
3472	2	2	1	1	2	2	1	1	2	2	2	2	2	1	1	1	2	2	2	1	2	1	1	2	2	1	1	1	2	2	2	2	2	2
3473	2	2	1	1	2	2	2	2	1	1	1	1	1	1	1	2	1	2	1	1	2	1	1	2	2	1	1	1	2	2	2	2	2	2
3474	2	1	1	1	2	2	2	2	1	1	1	1	1	1	1	1	2	2	1	1	2	1	1	2	2	1	1	1	2	2	2	2	2	2
3475	2	2	1	1	2	2	2	2	1	1	1	1	1	1	1	2	1	2	1	1	2	1	1	2	2	1	1	1	2	2	2	2	2	2
3476	2	2	1	1	2	2	2	2	1	1	1	1	1	1	1	1	2	2	2	1	2	1	1	2	2	1	1	1	2	2	2	2	2	2
3477	2	2	1	1	2	2	2	2	1	1	1	1	1	1	1	2	1	2	2	1	1	2	2	2	2	1	1	1	1	1	1	1	1	2
3478	2	2	1	1	2	2	1	1	2	2	2	2	2	1	1	1	2	2	1	1	2	1	1	2	2	1	1	1	2	2	2	2	2	2
3479	2	2	1	1	2	2	2	2	1	1	1	1	1	1	1	1	2	2	2	1	1	2	2	2	2	1	1	1	1	1	1	1	2	1
3480	2	2	1	1	2	2	2	2	1	1	1	1	1	1	1	2	1	2	1	1	1	2	2	2	2	1	1	1	1	1	1	1	1	2
3481	2	2	1	1	2	2	1	1	2	2	2	2	2	1	1	1	2	1	1	1	1	2	2	2	2	1	1	1	1	1	1	1	2	1
3482	2	2	1	1	2	2	1	1	2	2	2	2	2	1	1	1	2	2	2	1	1	2	2	2	2	1	1	1	1	1	1	1	1	2
3483	2	2	1	1	2	2	2	2	1	1	1	1	1	1	1	1	2	2	1	1	2	1	1	2	2	1	1	1	2	2	2	2	2	2
3484	2	2	1	1	2	2	1	1	2	2	2	2	2	1	1	1	2	2	2	1	1	2	2	1	1	2	2	2	2	2	1	1	1	2
3485	2	2	1	1	2	2	1	1	2	2	2	2	2	1	1	1	2	2	2	1	2	1	1	2	2	1	1	1	2	2	2	2	2	2
3486	2	2	1	1	2	2	2	2	1	1	1	1	1	1	1	2	1	2	1	1	2	1	1	2	2	1	1	1	2	2	2	2	2	2
3487	2	2	1	1	2	2	2	2	1	1	1	1	1	1	1	1	2	2	2	1	1	2	2	2	2	1	1	1	1	1	1	1	2	1
3488	2	2	1	1	2	2	2	2	1	1	1	1	1	1	1	1	2	2	2	1	1	2	2	2	2	1	1	1	1	1	1	1	2	1
3489	2	1	1	2	1	1	2	2	1	1	1	2	2	2	2	2	2	2	1	1	2	1	1	2	2	1	1	1	2	2	2	2	2	2
3490	2	1	1	1	2	2	2	2	1	1	1	1	1	1	1	1	2	2	1	2	1	2	2	2	2	1	1	1	1	1	1	1	1	2
3491	2	2	1	1	2	2	2	2	1	1	1	1	1	1	1	2	1	2	1	1	1	2	2	2	2	1	1	1	1	1	1	1	1	2
3492	2	2	1	1	2	2	2	2	1	1	1	1	1	1	1	2	1	2	1	1	1	2	2	2	2	1	1	1	1	1	1	1	1	2
3493	2	1	1	2	1	1	2	2	1	1	1	2	2	2	2	2	2	2	1	1	2	1	1	2	2	1	1	1	2	2	2	2	2	2
3494	2	2	1	1	2	2	2	2	1	1	1	1	1	1	1	2	1	2	2	1	2	1	1	2	2	1	1	1	2	2	2	2	2	2
3495	2	2	1	1	2	2	1	1	2	2	2	2	2	1	1	1	2	2	2	1	1	2	2	2	2	1	1	1	1	1	1	1	1	2
3496	2	2	1	1	2	2	1	1	2	2	2	2	2	1	1	1	2	2	2	1	1	2	2	2	2	1	1	1	1	1	1	1	2	1
3497	2	2	1	1	2	2	1	1	2	2	2	2	2	1	1	1	2	2	1	1	2	1	1	2	2	1	1	1	2	2	2	2	2	2
3498	2	1	1	2	1	1	2	2	1	1	1	2	2	2	2	2	2	2	1	1	2	1	1	2	2	1	1	1	2	2	2	2	2	2
3499	2	1	1	2	1	1	2	2	1	1	1	2	2	2	2	2	2	2	1	1	1	2	2	2	2	1	1	1	1	1	1	1	1	2
3500	2	2	1	1	2	2	2	2	1	1	1	1	1	1	1	1	2	2	2	1	1	2	2	1	1	2	2	2	2	2	1	1	1	2
3501	2	2	1	1	2	2	2	2	1	1	1	1	1	1	1	1	2	2	2	1	1	2	2	2	2	1	1	1	1	1	1	1	1	2
3502	2	2	1	1	2	2	1	1	2	2	2	2	2	1	1	1	2	2	1	1	2	1	1	2	2	1	1	1	2	2	2	2	2	2
3503	2	2	1	1	2	2	2	2	1	1	1	1	1	1	1	1	2	2	2	1	1	2	2	1	1	2	2	2	2	2	1	1	1	2
3504	2	2	1	1	2	2	1	1	2	2	2	2	2	1	1	1	2	2	1	1	1	2	2	2	2	1	1	1	1	1	1	1	1	2
3505	2	2	1	1	2	2	1	1	2	2	2	2	2	1	1	1	2	1	1	1	1	2	2	2	2	1	1	1	1	1	1	1	1	1
3506	2	1	1	2	1	1	2	2	1	1	1	2	2	2	2	2	2	2	2	1	1	2	2	2	2	1	1	1	1	1	2	1	2	1
3507	2	2	1	1	2	2	2	2	1	1	1	1	1	1	1	1	2	2	2	1	1	2	2	1	1	2	2	2	2	2	1	1	1	2
3508	2	2	1	1	2	2	1	1	2	2	2	2	2	1	1	1	2	2	2	1	1	2	2	2	2	1	1	1	1	1	1	1	2	1
3509	2	2	1	1	2	2	2	2	1	1	1	1	1	1	1	2	1	2	1	1	1	2	2	2	2	1	1	1	1	1	1	1	1	2
3510	2	2	1	1	2	2	2	2	1	1	1	1	1	1	1	2	1	2	1	1	2	1	1	2	2	1	1	1	2	2	2	2	2	2
3511	2	2	1	1	2	2	2	2	1	1	1	1	1	1	1	2	1	2	1	1	2	1	1	2	2	1	1	1	2	2	2	2	2	2
3512	2	2	1	1	2	2	2	2	1	1	1	1	1	1	1	2	1	2	1	1	1	2	2	2	2	1	1	1	1	1	1	1	1	2
3513	2	2	1	1	2	2	2	2	1	1	1	1	1	1	1	1	2	2	1	1	2	1	1	2	2	2	2	2	2	2	1	1	2	1
3514	2	2	1	1	2	2	2	2	1	1	1	1	1	1	1	1	2	2	1	1	2	1	1	2	2	1	1	1	2	2	2	2	2	2
3515	2	2	1	1	2	2	2	2	1	1	1	1	1	1	1	1	2	2	2	1	1	2	2	2	2	1	1	1	1	1	1	1	2	1
3516	2	2	1	1	2	2	2	2	1	1	1	1	1	1	1	1	2	2	2	1	1	2	2	1	1	2	2	2	2	2	1	1	1	2
3517	2	2	1	1	2	2	1	1	2	2	2	2	2	1	1	1	2	2	1	1	2	1	1	2	2	1	1	1	2	2	2	2	2	2
3518	2	1	1	2	1	1	2	2	1	1	1	2	2	2	2	2	2	2	2	1	1	2	2	2	2	1	1	1	1	1	1	1	1	2
3519	2	2	1	1	2	2	2	2	1	1	1	1	1	1	1	1	2	2	2	1	1	2	2	2	2	1	1	1	1	1	1	1	2	1
3520	2	2	1	1	2	2	2	2	1	1	1	1	1	1	1	1	2	2	2	1	2	1	1	2	2	1	1	1	2	2	2	2	2	2
3521	2	2	1	1	2	2	1	1	2	2	2	2	2	1	1	1	2	2	2	1	1	2	2	2	2	1	1	1	1	1	1	1	1	2
3522	2	1	1	2	1	1	2	2	1	1	1	2	2	2	2	2	2	2	1	1	1	2	2	2	2	1	1	1	1	1	1	1	1	2
3523	2	1	1	2	1	1	2	2	1	1	1	2	2	2	2	2	2	2	2	1	1	2	2	2	2	1	1	1	1	1	1	1	1	2
3524	2	2	1	1	2	2	2	2	1	1	1	1	1	1	1	2	1	2	1	1	2	1	1	2	2	1	1	1	2	2	2	2	2	2
3525	2	2	1	1	2	2	1	1	2	2	2	2	2	1	1	1	2	2	2	1	1	2	2	2	2	1	1	1	1	1	1	1	2	1
3526	2	2	1	1	2	2	2	2	1	1	1	1	1	1	1	2	1	2	2	1	1	2	2	2	2	1	1	1	1	1	1	1	2	1
3527	2	2	1	1	2	2	1	1	2	2	2	2	2	1	1	1	2	2	1	1	1	2	2	2	2	1	1	1	1	1	1	1	1	2
3528	2	2	1	1	2	2	2	2	1	1	1	1	1	1	1	2	1	2	2	1	1	2	2	2	2	1	1	1	1	1	1	1	2	1
3529	2	2	1	1	2	2	2	2	1	1	1	1	1	1	1	1	2	2	2	1	1	2	2	2	2	1	1	1	1	1	1	1	2	1
3530	2	1	1	2	1	1	2	2	1	1	1	2	2	2	2	2	2	2	2	1	1	2	2	2	2	1	1	1	1	1	1	1	1	2
3531	2	2	1	1	2	2	2	2	1	1	1	1	1	1	1	2	1	2	2	1	1	2	2	2	2	1	1	1	1	1	1	1	1	2
3532	2	2	1	1	2	2	2	2	1	1	1	1	1	1	1	1	2	2	1	2	1	2	2	2	2	1	1	1	1	1	1	1	1	2
3533	2	1	1	1	2	2	2	2	1	1	1	1	1	1	1	1	2	2	1	1	1	2	2	2	2	1	1	1	1	1	1	1	1	2
3534	2	1	1	1	2	2	2	2	1	1	1	1	1	1	1	1	2	2	1	1	2	1	1	2	2	1	1	1	2	2	2	2	2	2
3535	2	2	1	1	2	2	2	2	1	1	1	1	1	1	1	1	2	2	1	1	2	1	1	2	2	1	1	1	2	2	2	2	2	2
3536	2	2	1	1	2	2	2	2	1	1	1	1	1	1	1	2	1	2	2	1	1	2	2	2	2	1	1	1	1	1	1	1	2	1
3537	2	1	1	2	1	1	2	2	1	1	1	2	2	2	2	2	2	2	1	1	2	1	1	2	2	1	1	1	2	2	2	2	2	2
3538	2	1	1	2	1	1	2	2	1	1	1	2	2	2	2	2	2	2	2	1	1	2	2	2	2	1	1	1	1	1	1	1	2	1
3539	2	2	1	1	2	2	2	2	1	1	1	1	1	1	1	2	1	2	1	1	1	2	2	2	2	1	1	1	1	1	1	1	1	2
3540	2	2	1	1	2	2	2	2	1	1	1	1	1	1	1	1	2	2	1	1	2	1	1	2	2	1	1	1	2	2	2	2	2	2
3541	2	2	1	1	2	2	1	1	2	2	2	2	2	1	1	1	2	2	1	1	2	1	1	2	2	1	1	1	2	2	2	2	2	2
3542	2	1	1	1	2	2	2	2	1	1	1	1	1	1	1	1	2	2	1	1	1	2	2	2	2	1	1	1	1	1	1	1	1	2
3543	2	2	1	1	2	2	2	2	1	1	1	1	1	1	1	2	1	2	2	1	1	2	2	2	2	1	1	1	1	1	1	1	2	1
3544	2	2	1	1	2	2	1	1	2	2	2	2	2	1	1	1	2	2	2	1	1	2	2	2	2	1	1	1	1	1	1	1	2	1
3545	2	2	1	1	2	2	1	1	2	2	2	2	2	1	1	1	2	2	1	1	1	2	2	2	2	1	1	1	1	1	1	1	2	1
3546	2	2	1	1	2	2	2	2	1	1	1	1	1	1	1	2	1	2	2	1	1	2	2	2	2	1	1	1	1	1	1	1	1	2
3547	2	2	1	1	2	2	1	1	2	2	2	2	2	1	1	1	2	2	1	1	2	1	1	2	2	1	1	1	2	2	2	2	2	2
3548	2	2	1	1	2	2	2	2	1	1	1	1	1	1	1	1	2	2	1	1	1	2	2	2	2	1	1	1	1	1	1	1	1	2
3549	2	2	1	1	2	2	2	2	1	1	1	1	1	1	1	1	2	2	2	1	2	1	1	2	2	1	1	1	2	2	2	2	2	2
3550	2	2	1	1	2	2	1	1	2	2	2	2	2	1	1	1	2	2	2	1	1	2	2	2	2	1	1	1	1	1	1	1	2	1
3551	2	2	1	1	2	2	2	2	1	1	1	1	1	1	1	2	1	2	2	1	1	2	2	2	2	1	1	1	1	1	2	2	2	1
3552	2	2	1	1	2	2	1	1	2	2	2	2	2	1	1	1	2	2	2	1	1	2	2	2	2	1	1	1	1	1	1	1	1	2
3553	2	1	1	2	1	1	2	2	1	1	1	2	2	2	2	2	2	2	1	1	2	1	1	2	2	1	1	1	2	2	2	2	2	2
3554	2	2	1	1	2	2	1	1	2	2	2	2	2	1	1	1	2	2	2	1	2	1	1	2	2	1	1	1	2	2	2	2	2	2
3555	2	2	1	1	2	2	1	1	2	2	2	2	2	1	1	1	2	2	1	1	1	2	2	2	2	1	1	1	1	1	1	1	1	2
3556	2	1	1	2	1	1	2	2	1	1	1	2	2	2	2	2	2	2	2	1	1	2	2	2	2	1	1	1	1	1	1	1	1	2
3557	2	2	1	1	2	2	2	2	1	1	1	1	1	1	1	1	2	2	1	1	2	1	1	2	2	1	1	1	2	2	2	2	2	2
3558	2	1	1	2	1	1	2	2	1	1	1	2	2	2	2	2	2	2	1	1	1	2	2	2	2	1	1	1	1	1	1	1	1	2
3559	2	2	1	1	2	2	2	2	1	1	1	1	1	1	1	1	2	2	2	1	1	2	2	1	1	2	2	2	2	2	1	1	1	2
3560	2	2	1	1	2	2	2	2	1	1	1	1	1	1	1	2	1	2	1	1	2	1	1	2	2	1	1	1	2	2	2	2	2	2
3561	2	2	1	1	2	2	1	1	2	2	2	2	2	1	1	1	2	2	1	1	1	2	2	2	2	1	1	1	1	1	1	1	1	2
3562	2	2	1	1	2	2	1	1	2	2	2	2	2	1	1	1	2	2	1	1	2	1	1	2	2	1	1	1	2	2	2	2	2	2
3563	2	2	1	1	2	2	2	2	1	1	1	1	1	1	1	1	2	2	1	1	2	1	1	2	2	1	1	1	2	2	2	2	2	2
3564	2	2	1	1	2	2	1	1	2	2	2	2	2	1	1	1	2	2	1	1	2	1	1	2	2	1	1	1	2	2	2	2	2	2
3565	2	2	1	1	2	2	1	1	2	2	2	2	2	1	1	1	2	2	1	1	2	1	1	2	2	1	1	1	2	2	2	2	2	2
3566	2	2	1	1	2	2	2	2	1	1	1	1	1	1	1	2	1	2	2	1	1	2	2	2	2	1	1	1	1	1	1	1	2	1
3567	2	2	1	1	2	2	1	1	2	2	2	2	2	1	1	1	2	2	1	1	2	1	1	2	2	1	1	1	2	2	2	2	2	2
3568	2	2	1	1	2	2	1	1	2	2	2	2	2	1	1	1	2	2	1	2	1	2	2	2	2	1	1	1	1	1	1	1	1	2
3569	2	2	1	1	2	2	2	2	1	1	1	1	1	1	1	2	1	2	1	1	1	2	2	2	2	1	1	1	1	1	1	1	1	2
3570	2	2	1	1	2	2	2	2	1	1	1	1	1	1	1	2	1	2	1	1	1	2	2	2	2	1	1	1	1	1	1	1	1	2
3571	2	2	1	1	2	2	2	2	1	1	1	1	1	1	1	2	1	2	2	1	1	2	2	2	2	1	1	1	1	1	1	1	1	2
3572	2	2	1	1	2	2	1	1	2	2	2	2	2	1	1	1	2	2	1	1	2	1	1	2	2	1	1	1	2	2	2	2	2	2
3573	2	2	1	1	2	2	2	2	1	1	1	1	1	1	1	1	2	2	1	1	1	2	2	2	2	1	1	1	1	1	1	1	1	2
3574	2	2	1	1	2	2	2	2	1	1	1	1	1	1	1	2	1	2	1	1	2	1	1	2	2	1	1	1	2	2	2	2	2	2
3575	2	1	1	2	1	1	2	2	1	1	1	2	2	2	2	2	2	1	1	1	1	2	2	2	2	1	1	1	1	1	1	1	1	1
3576	2	1	1	1	2	2	2	2	1	1	1	1	1	1	1	1	2	2	1	1	2	1	1	2	2	1	1	1	2	2	1	1	1	2
3577	2	1	1	1	2	2	2	2	1	1	1	1	1	1	1	1	2	2	2	1	1	2	2	1	1	1	1	1	2	2	1	1	2	1
3578	2	2	1	1	2	2	1	1	2	2	2	2	2	1	1	1	2	2	2	1	1	2	2	1	1	2	2	2	2	2	1	1	1	2
3579	2	1	1	1	2	2	2	2	1	1	1	1	1	1	1	1	2	2	1	1	2	1	1	2	2	1	1	1	2	2	2	2	2	2
3580	2	1	1	1	2	2	2	2	1	1	1	1	1	1	1	1	2	1	1	1	1	2	2	2	2	1	1	1	1	1	1	1	1	1
3581	2	1	1	1	2	2	2	2	1	1	1	1	1	1	1	1	2	2	2	1	1	2	2	1	1	2	2	2	2	2	1	1	1	2
3582	2	1	1	1	2	2	2	2	1	1	1	1	1	1	1	1	2	2	2	1	2	1	1	2	2	1	1	1	2	2	2	2	2	2
3583	2	2	1	1	2	2	2	2	1	1	1	1	1	1	1	2	1	1	1	1	1	2	2	2	2	1	1	1	1	1	1	1	1	1
3584	2	2	1	1	2	2	2	2	1	1	1	1	1	1	1	2	1	2	2	1	1	2	2	2	2	1	1	1	1	1	1	1	1	1
3585	2	2	1	1	2	2	2	2	1	1	1	1	1	1	1	2	1	2	2	1	1	2	2	2	2	1	1	1	1	1	1	1	1	2
3586	2	2	1	1	2	2	1	1	2	2	2	2	2	1	1	1	2	2	1	1	2	1	1	2	2	1	1	1	2	2	2	2	2	2
3587	2	1	1	1	2	2	2	2	1	1	1	1	1	1	1	1	2	2	2	1	1	2	2	1	1	2	2	2	2	2	1	1	1	2
3588	2	1	1	2	1	1	2	2	1	1	1	2	2	2	2	2	2	2	2	1	1	2	2	2	2	1	1	1	1	1	1	1	2	1
3589	2	2	1	1	2	2	1	1	2	2	2	2	2	1	1	1	2	2	2	1	1	2	2	1	1	2	2	2	2	2	1	1	1	2
3590	2	2	1	1	2	2	2	2	1	1	1	1	1	1	1	2	1	1	1	1	1	2	2	2	2	1	1	1	1	1	1	1	2	1
3591	2	2	1	1	2	2	1	1	2	2	2	2	2	1	1	1	2	2	2	1	1	2	2	2	2	1	1	1	1	1	1	1	1	2
3592	2	2	1	1	2	2	1	1	2	2	2	2	2	1	1	1	2	2	2	1	1	2	2	2	2	1	1	1	1	1	1	1	1	2
3593	2	2	1	1	2	2	2	2	1	1	1	1	1	1	1	2	1	2	2	1	1	2	2	2	2	1	1	1	1	1	1	1	1	2
3594	2	2	1	1	2	2	2	2	1	1	1	1	1	1	1	2	1	2	2	1	1	2	2	2	2	1	1	1	1	1	1	1	2	1
3595	2	2	1	1	2	2	2	2	1	1	1	1	1	1	1	1	2	2	1	1	2	1	1	2	2	1	1	1	2	2	2	2	2	2
3596	2	2	1	1	2	2	1	1	2	2	2	2	2	1	1	1	2	2	1	1	2	1	1	2	2	1	1	1	2	2	2	2	2	2
3597	2	2	1	1	2	2	2	2	1	1	1	1	1	1	1	2	1	2	1	1	2	1	1	2	2	1	1	1	2	2	2	2	2	2
3598	2	2	1	1	2	2	2	2	1	1	1	1	1	1	1	2	1	2	2	1	2	1	1	2	2	1	1	1	2	2	1	1	2	2
3599	2	2	1	1	2	2	1	1	2	2	2	2	2	1	1	1	2	2	2	1	1	2	2	2	2	1	1	1	1	1	1	1	2	1
3600	2	2	1	1	2	2	1	1	2	2	2	2	2	1	1	1	2	2	1	1	1	2	2	2	2	1	1	1	1	1	1	1	1	2
3601	2	2	1	1	2	2	1	1	2	2	2	2	2	1	1	1	2	2	2	1	1	2	2	2	2	1	1	1	1	1	1	1	1	2
3602	2	2	1	1	2	2	2	2	1	1	1	1	1	1	1	2	1	2	1	1	1	2	2	2	2	1	1	1	1	1	1	1	1	2
3603	2	2	1	1	2	2	2	2	1	1	1	1	1	1	1	1	2	2	2	1	1	2	2	2	2	1	1	1	1	1	2	2	2	1
3604	2	2	1	1	2	2	1	1	2	2	2	2	2	1	1	1	2	2	1	1	2	1	1	2	2	1	1	1	2	2	2	2	2	2
3605	2	1	1	1	2	2	2	2	1	1	1	1	1	1	1	1	2	2	2	1	1	2	2	1	1	2	2	2	2	2	1	1	1	2
3606	2	1	1	2	1	1	2	2	1	1	1	2	2	2	2	2	2	2	1	1	1	2	2	2	2	1	1	1	1	1	1	1	1	2
3607	2	1	1	1	2	2	2	2	1	1	1	1	1	1	1	1	2	2	1	1	1	2	2	2	2	1	1	1	1	1	1	1	1	2
3608	2	2	1	1	2	2	1	1	2	2	2	2	2	1	1	1	2	2	2	1	1	2	2	1	1	2	2	2	2	2	1	1	1	2
3609	2	1	1	2	1	1	2	2	1	1	1	2	2	2	2	2	2	2	2	1	1	2	2	2	2	1	1	1	1	1	1	1	2	1
3611	2	2	1	1	2	2	1	1	2	2	2	2	2	1	1	1	2	2	1	1	1	2	2	2	2	1	1	1	1	1	1	1	1	2
3612	2	2	1	1	2	2	2	2	1	1	1	1	1	1	1	1	2	2	1	1	2	1	1	2	2	1	1	1	2	2	2	2	2	2
3613	2	2	1	1	2	2	2	2	1	1	1	1	1	1	1	2	1	2	1	1	2	1	1	2	2	1	1	1	2	2	2	2	2	2
3614	2	2	1	1	2	2	1	1	2	2	2	2	2	1	1	1	2	2	1	1	2	1	1	2	2	1	1	1	2	2	2	2	2	2
3615	2	1	1	1	2	2	2	2	1	1	1	1	1	1	1	1	2	2	2	1	1	2	2	2	2	1	1	1	1	1	1	1	2	1
3616	2	2	1	1	2	2	1	1	2	2	2	2	2	1	1	1	2	2	2	1	1	2	2	2	2	1	1	1	1	1	1	1	1	2
3617	2	2	1	1	2	2	2	2	1	1	1	1	1	1	1	1	2	2	2	1	1	2	2	2	2	1	1	1	1	1	1	1	2	1
3618	2	1	1	1	2	2	2	2	1	1	1	1	1	1	1	1	2	2	1	1	1	2	2	2	2	1	1	1	1	1	1	1	1	2
3619	2	2	1	1	2	2	1	1	2	2	2	2	2	1	1	1	2	2	2	1	1	2	2	2	2	1	1	1	1	1	1	1	2	1
3620	2	2	1	1	2	2	2	2	1	1	1	1	1	1	1	2	1	2	2	1	2	1	1	2	2	1	1	1	2	2	2	2	2	2
3621	2	2	1	1	2	2	2	2	1	1	1	1	1	1	1	1	2	2	1	1	2	1	1	2	2	1	1	1	2	2	2	2	2	2
3622	2	1	1	1	2	2	2	2	1	1	1	1	1	1	1	1	2	2	2	1	1	2	2	2	2	1	1	1	1	1	1	1	1	2
3623	2	2	1	1	2	2	1	1	2	2	2	2	2	1	1	1	2	2	2	1	1	2	2	2	2	1	1	1	1	1	1	1	1	2
3624	2	2	1	1	2	2	2	2	1	1	1	1	1	1	1	2	1	2	2	1	1	2	2	2	2	1	1	1	1	1	1	1	2	1
3625	2	1	1	1	2	2	2	2	1	1	1	1	1	1	1	1	2	2	2	1	1	2	2	2	2	1	1	1	1	1	1	1	1	2
3629	2	2	1	1	2	2	1	1	2	2	2	2	2	1	1	1	2	2	1	1	1	2	2	2	2	1	1	1	1	1	1	1	2	1
3630	2	1	1	2	1	1	2	2	1	1	1	2	2	2	2	2	2	2	1	1	2	1	1	2	2	1	1	1	2	2	2	2	2	2
3631	2	2	1	1	2	2	2	2	1	1	1	1	1	1	1	2	1	2	2	1	1	2	2	2	2	1	1	1	1	1	1	1	1	2
3649	2	1	1	1	2	2	2	2	1	1	1	1	1	1	1	1	2	2	2	1	2	1	1	2	2	1	1	1	2	2	2	2	2	2
3650	2	2	1	1	2	2	2	2	1	1	1	1	1	1	1	2	1	2	2	1	1	2	2	2	2	1	1	1	1	1	1	1	1	2
3651	2	2	1	1	2	2	1	1	2	2	2	2	2	1	1	1	2	2	2	1	1	2	2	1	1	2	2	2	2	2	1	1	1	2
3652	2	1	1	1	2	2	2	2	1	1	1	1	1	1	1	1	2	2	2	1	1	2	2	2	2	1	1	1	1	1	1	1	1	2
3653	2	2	1	1	2	2	1	1	2	2	2	2	2	1	1	1	2	2	2	1	1	2	2	2	2	1	1	1	1	1	1	1	1	1
3654	2	1	1	1	2	2	2	2	1	1	1	1	1	1	1	1	2	2	1	1	2	1	1	2	2	1	1	1	2	2	2	2	2	2
3655	2	2	1	1	2	2	2	2	1	1	1	1	1	1	1	2	1	2	1	1	1	2	2	2	2	1	1	1	1	1	1	1	1	2
3656	2	2	1	1	2	2	2	2	1	1	1	1	1	1	1	2	1	2	2	1	1	2	2	2	2	1	1	1	1	1	1	1	1	1
3657	2	2	1	1	2	2	2	2	1	1	1	1	1	1	1	1	2	2	2	1	1	2	2	2	2	1	1	1	1	1	1	1	1	2
3658	2	2	1	1	2	2	2	2	1	1	1	1	1	1	1	2	1	2	2	1	1	2	2	1	1	2	2	2	2	2	1	1	1	2
3659	2	2	1	1	2	2	2	2	1	1	1	1	1	1	1	2	1	2	1	1	1	2	2	2	2	1	1	1	1	1	1	1	1	2
3660	2	2	1	1	2	2	2	2	1	1	1	1	1	1	1	2	1	2	2	1	1	2	2	2	2	1	1	1	1	1	1	1	2	1
3661	2	2	1	1	2	2	1	1	2	2	2	2	2	1	1	1	2	2	2	1	1	2	2	2	2	1	1	1	1	1	1	1	1	2
3662	2	2	1	1	2	2	2	2	1	1	1	1	1	1	1	2	1	2	2	1	1	2	2	1	1	2	2	2	2	2	1	1	1	2
3663	2	2	1	1	2	2	2	2	1	1	1	1	1	1	1	1	2	2	2	1	1	2	2	2	2	1	1	1	1	1	1	1	2	1
3664	2	2	1	1	2	2	1	1	2	2	2	2	2	1	1	1	2	2	2	1	1	2	2	1	1	2	2	2	2	2	1	1	1	2
3665	2	1	1	1	2	2	2	2	1	1	1	1	1	1	1	1	2	2	1	1	1	2	2	2	2	1	1	1	1	1	1	1	1	2
