# Supplementary material for: A Triad of Highly Divergent Polymeric Immunoglobulin Receptor (PIGR) Haplotypes with Major Effect on IgA Concentration in Bovine Milk
Source: PLoS One. 2013 Mar 11;8(3):e57219. doi: 10.1371/journal.pone.0057219 (PMC3594236; doi:10.1371/journal.pone.0057219)
Supplement: Table S3 — Marker map information. For the markers listed in Table S2, the bovine chromosome 16 map position (UMD3.1) is given, along with RS# if available. (XLS) [file pone.0057219.s004.xls]

## Sheet: Sheet1
Marker_order	Marker_name	BovineChromosome16_MapPosition	rs#
1	347137	1199397	rs29014076
2	343440	1908230	rs29020628
3	344651	4181399	rs29010097
4	345299	4534113	rs41255478
5	PIGR_9640	4534363
6	PIGR_9519	4534484
7	342939	4535774	rs29019632
8	PIGR_5183	4539270
9	PIGR_4029	4540424
10	PIGR_3938	4540515
11	PIGR_903	4543550
12	PIGR_-9	4544461
13	PIGR_-33	4544485
14	FCAMR_2721	4564219
15	FCAMR_-2870	4569808
16	345275	4831490	rs41256860
17	351323	4831702	rs41256859
