# Supplementary material for: A Triad of Highly Divergent Polymeric Immunoglobulin Receptor (PIGR) Haplotypes with Major Effect on IgA Concentration in Bovine Milk
Source: PLoS One. 2013 Mar 11;8(3):e57219. doi: 10.1371/journal.pone.0057219 (PMC3594236; doi:10.1371/journal.pone.0057219)
Supplement: Table S4 — Sequence variant data for the six F1 sires. Sires are numbered 1001–1006. Sequence variant information is given in terms of reference allele and alternative allele, as well as reference amino acid and alternative amino acid where applicable. (XLS) [file pone.0057219.s005.xls]

## Sheet: Sheet1
1002	1001	1003	1006	1004	1005	Variant ID	VariantType or exon number	BTA	Position	Start Variant	End Variant	Ref Allele	Alt Allele	VariantName	Codon	AA Ref	AA Alt
0	0	0	0	1	1	1	ins	Chr16	4530133	4530133	4530134	-	G
2	1	1	1	1	1	2	snp	Chr16	4530198	4530198	4530198	C	A
0	0	0	0	1	1	3	snp	Chr16	4530381	4530381	4530381	C	G
0	0	0	0	1	1	4	del	Chr16	4530439	4530440	4530442	AGC	-
0	0	0	0	1	1	5	snp	Chr16	4530474	4530474	4530474	C	T
0	0	0	0	1	1	6	snp	Chr16	4530573	4530573	4530573	C	T
0	0	0	0	1	1	7	snp	Chr16	4530574	4530574	4530574	T	G
0	0	0	0	1	1	8	snp	Chr16	4530688	4530688	4530688	C	T
0	1	1	1	1	1	9	snp	Chr16	4530732	4530732	4530732	G	C
0	0	0	0	1	1	10	snp	Chr16	4530801	4530801	4530801	T	C
0	1	1	1	0	0	11	snp	Chr16	4530824	4530824	4530824	T	A
0	0	0	0	1	1	12	snp	Chr16	4530840	4530840	4530840	T	C
0	0	0	0	1	1	13	snp	Chr16	4530964	4530964	4530964	T	C
0	0	0	0	1	1	14	snp	Chr16	4531076	4531076	4531076	T	C
0	1	1	1	0	0	15	snp	Chr16	4531303	4531303	4531303	G	T
0	0	0	0	1	1	16	snp	Chr16	4531319	4531319	4531319	C	T
0	0	0	0	1	1	17	del	Chr16	4531358	4531359	4531359	T	-
0	0	0	0	1	1	18	snp	Chr16	4531366	4531366	4531366	T	C
0	0	0	0	1	1	19	snp	Chr16	4531416	4531416	4531416	T	C
0	0	0	0	1	1	20	snp	Chr16	4531439	4531439	4531439	C	G
0	0	0	0	1	1	21	ins	Chr16	4531523	4531523	4531524	-	C
0	0	0	0	1	1	22	snp	Chr16	4531581	4531581	4531581	G	C
0	0	0	0	1	1	23	snp	Chr16	4531588	4531588	4531588	C	T
2	1	1	1	1	1	24	snp	Chr16	4531620	4531620	4531620	G	A
0	0	0	0	1	1	25	snp	Chr16	4531877	4531877	4531877	C	T
0	0	0	0	1	1	26	snp	Chr16	4531947	4531947	4531947	T	C
0	0	0	0	1	1	27	snp	Chr16	4531979	4531979	4531979	C	T
0	0	0	0	1	1	28	snp	Chr16	4532169	4532169	4532169	A	G
0	0	0	0	1	1	29	snp	Chr16	4532170	4532170	4532170	G	T
0	0	0	0	1	1	30	snp	Chr16	4532256	4532256	4532256	C	A
2	1	1	1	2	2	31	snp	Chr16	4532324	4532324	4532324	T	G
0	0	0	0	1	1	32	snp	Chr16	4532426	4532426	4532426	T	C
0	0	0	0	1	1	33	snp	Chr16	4532513	4532513	4532513	A	G
0	0	0	0	1	1	34	snp	Chr16	4532517	4532517	4532517	C	A
0	0	0	0	1	1	35	snp	Chr16	4532549	4532549	4532549	T	C
0	0	0	0	1	1	36	snp	Chr16	4532561	4532561	4532561	A	G
0	0	0	0	1	1	37	snp	Chr16	4532786	4532786	4532786	G	A
0	0	0	0	1	1	38	snp	Chr16	4532833	4532833	4532833	T	C
0	0	0	0	1	1	39	snp	Chr16	4532861	4532861	4532861	C	T
0	0	0	0	1	1	40	snp	Chr16	4532888	4532888	4532888	G	A
0	0	0	0	1	1	41	snp	Chr16	4532932	4532932	4532932	T	G
0	0	0	0	1	1	42	snp	Chr16	4532943	4532943	4532943	A	G
0	0	0	0	1	1	43	snp	Chr16	4532972	4532972	4532972	A	G
0	0	0	0	1	1	44	snp	Chr16	4532984	4532984	4532984	G	A
0	0	0	0	1	1	45	snp	Chr16	4533034	4533034	4533034	A	G
0	0	0	0	1	1	46	snp	Chr16	4533214	4533214	4533214	G	T
0	0	0	0	1	1	47	snp	Chr16	4533310	4533310	4533310	T	C
0	0	0	0	1	1	48	snp	Chr16	4533351	4533351	4533351	T	C
0	0	0	0	1	1	49	snp	Chr16	4533352	4533352	4533352	G	A
0	0	0	0	1	1	50	snp	Chr16	4533353	4533353	4533353	C	T
0	0	0	0	1	1	51	snp	Chr16	4533363	4533363	4533363	A	G
0	0	0	0	1	1	52	snp	Chr16	4533381	4533381	4533381	G	A
0	0	0	0	1	1	53	snp	Chr16	4533428	4533428	4533428	T	C
0	0	0	0	1	1	54	snp	Chr16	4533432	4533432	4533432	G	A
0	0	0	0	1	1	55	snp	Chr16	4533454	4533454	4533454	C	G
							11	chr16	4533500
0	1	1	1	1	1	56	del	Chr16	4533603	4533604	4533607	AAAA	-
0	0	0	0	1	1	57	snp	Chr16	4533618	4533618	4533618	A	C
0	0	0	0	1	1	58	snp	Chr16	4533700	4533700	4533700	C	T
0	0	0	0	1	1	59	snp	Chr16	4533745	4533745	4533745	C	T
0	0	0	0	1	1	60	snp	Chr16	4533770	4533770	4533770	T	C
2	2	1	2	2	2	61	snp	Chr16	4533779	4533779	4533779	G	A
0	0	0	0	1	1	62	snp	Chr16	4533783	4533783	4533783	A	G
0	0	0	0	1	1	63	snp	Chr16	4533798	4533798	4533798	C	T
0	0	0	0	1	1	64	snp	Chr16	4533875	4533875	4533875	A	G	3'UTR_10128
0	0	0	0	1	1	65	snp	Chr16	4533919	4533919	4533919	C	G	3'UTR_10084
0	0	0	0	1	1	66	snp	Chr16	4533924	4533924	4533924	A	G
0	0	0	0	1	1	67	snp	Chr16	4533941	4533941	4533941	C	A
0	0	0	0	1	1	68	snp	Chr16	4534031	4534031	4534031	C	T	3'UTR_9972
0	0	0	0	1	1	69	snp	Chr16	4534363	4534363	4534363	C	T	3'UTR_9640
0	0	0	0	1	1	70	snp	Chr16	4534484	4534484	4534484	A	G	3'UTR_9519
							11	chr16	4534791
0	1	1	0	1	1	71	snp	Chr16	4534815	4534815	4534815	T	C
0	0	0	0	1	1	72	snp	Chr16	4535301	4535301	4535301	A	G
0	0	0	0	1	1	73	snp	Chr16	4535324	4535324	4535324	G	C
0	0	0	0	1	1	74	snp	Chr16	4535344	4535344	4535344	G	T
0	0	0	0	1	1	75	snp	Chr16	4535453	4535453	4535453	A	T
0	0	0	0	1	1	76	snp	Chr16	4535602	4535602	4535602	A	G
0	0	0	0	1	1	77	snp	Chr16	4535774	4535774	4535774	G	C
							10	chr16	4535778
							10	chr16	4535842
0	1	1	1	1	1	78	snp	Chr16	4535885	4535885	4535885	C	A
							9	chr16	4535957
							9	chr16	4536094
0	1	1	1	0	0	79	snp	Chr16	4536253	4536253	4536253	C	T
0	1	1	1	0	0	80	snp	Chr16	4536515	4536515	4536515	C	T
0	0	0	0	1	1	81	snp	Chr16	4536579	4536579	4536579	G	A
							8	chr16	4536728
							8	chr16	4536855
0	0	0	0	1	1	82	snp	Chr16	4537041	4537041	4537041	T	C
							7	chr16	4537217
							7	chr16	4537385
2	1	1	1	2	2	83	snp	Chr16	4537387	4537387	4537387	C	T
2	1	1	1	2	2	84	snp	Chr16	4537659	4537659	4537659	T	C
2	1	1	1	2	2	85	del	Chr16	4537776	4537777	4537777	T	-
2	1	1	1	2	2	86	snp	Chr16	4537837	4537837	4537837	T	C
2	1	1	1	1	1	87	snp	Chr16	4537862	4537862	4537862	C	T
2	1	1	1	2	2	88	snp	Chr16	4537966	4537966	4537966	C	T
2	1	1	1	2	2	89	snp	Chr16	4537986	4537986	4537986	C	A
2	1	1	1	2	2	90	snp	Chr16	4537992	4537992	4537992	A	G
2	1	1	1	2	2	91	snp	Chr16	4538233	4538233	4538233	T	C
2	1	1	1	2	2	92	snp	Chr16	4538290	4538290	4538290	T	C
2	1	1	1	2	2	93	snp	Chr16	4538331	4538331	4538331	T	G
2	1	1	1	2	2	94	snp	Chr16	4538344	4538344	4538344	T	C
2	1	1	1	2	2	95	snp	Chr16	4538372	4538372	4538372	T	A
2	1	1	1	2	2	96	snp	Chr16	4538509	4538509	4538509	T	C
2	1	1	1	2	2	97	snp	Chr16	4538527	4538527	4538527	G	T
2	1	1	1	2	2	98	snp	Chr16	4538557	4538557	4538557	G	A
2	1	1	1	2	2	99	snp	Chr16	4538570	4538570	4538570	A	T
2	1	1	1	2	2	100	snp	Chr16	4538665	4538665	4538665	G	A
2	1	1	1	2	2	101	snp	Chr16	4538677	4538677	4538677	T	C
2	1	1	1	2	2	102	snp	Chr16	4539019	4539019	4539019	G	A
2	1	1	1	2	2	103	snp	Chr16	4539032	4539032	4539032	A	T
							6	chr16	4539078
0	1	1	1	0	0	104	snp	Chr16	4539127	4539127	4539127	A	G	E6_5326	551
2	2	1	1	2	2	105	snp	Chr16	4539139	4539139	4539139	T	C	E6_5314	547
0	1	1	1	0	0	106	snp	Chr16	4539223	4539223	4539223	A	G	E6_5230	519
0	1	1	1	0	0	107	snp	Chr16	4539270	4539270	4539270	C	T	E6_5183	504	A	T
							6	chr16	4539407
0	1	1	1	0	0	108	snp	Chr16	4539662	4539662	4539662	T	C
0	1	1	1	0	0	109	snp	Chr16	4539832	4539832	4539832	T	C
0	1	1	1	0	0	110	snp	Chr16	4539860	4539860	4539860	A	G
0	1	1	1	0	0	111	snp	Chr16	4539905	4539905	4539905	C	T
0	1	1	1	0	0	112	snp	Chr16	4539954	4539954	4539954	G	T
0	1	1	1	0	0	113	snp	Chr16	4539993	4539993	4539993	A	T
2	1	1	1	2	2	114	snp	Chr16	4540100	4540100	4540100	T	A
2	1	1	1	2	2	115	snp	Chr16	4540121	4540121	4540121	T	A
2	1	1	1	1	1	116	snp	Chr16	4540154	4540154	4540154	G	A
2	1	1	1	2	2	117	snp	Chr16	4540176	4540176	4540176	A	G
2	1	1	1	2	2	118	del	Chr16	4540214	4540215	4540215	G	-
2	1	1	1	2	2	119	snp	Chr16	4540347	4540347	4540347	T	C
							5	chr16	4540349
2	1	1	1	2	2	120	snp	Chr16	4540424	4540424	4540424	C	T	E5_4029	435	A	T
2	1	1	1	2	2	121	snp	Chr16	4540431	4540431	4540431	A	G	E5_4022	432
2	1	1	1	2	2	122	snp	Chr16	4540482	4540482	4540482	G	A	E5_3971	415	L	L
2	1	1	1	2	2	123	snp	Chr16	4540489	4540489	4540489	A	G	E5_3964	413
2	1	1	1	2	2	124	snp	Chr16	4540515	4540515	4540515	C	T	E5_3938	404	M	I
2	1	1	1	2	2	125	snp	Chr16	4540605	4540605	4540605	A	C	E5_3848	374
2	1	1	1	2	2	126	snp	Chr16	4540626	4540626	4540626	A	G	E5_3827	367
							5	chr16	4540687
2	1	1	2	1	1	127	snp	Chr16	4540853	4540853	4540853	T	C
0	1	1	1	1	1	128	del	Chr16	4541026	4541027	4541027	T	-
2	1	1	2	1	1	129	snp	Chr16	4541119	4541119	4541119	T	C
0	0	0	0	1	1	130	snp	Chr16	4541173	4541173	4541173	G	A
0	1	1	1	0	0	131	snp	Chr16	4541339	4541339	4541339	A	G
2	1	1	1	2	2	132	snp	Chr16	4541433	4541433	4541433	A	G
2	1	1	1	2	2	133	snp	Chr16	4541593	4541593	4541593	C	T
2	1	1	1	1	1	134	snp	Chr16	4541609	4541609	4541609	A	G
2	1	1	1	2	2	135	snp	Chr16	4541659	4541659	4541659	A	C
2	1	1	1	2	2	136	snp	Chr16	4541660	4541660	4541660	G	A
0	1	1	1	0	0	137	snp	Chr16	4541699	4541699	4541699	T	C
2	1	1	1	2	2	138	snp	Chr16	4541707	4541707	4541707	G	C
0	1	1	1	0	0	139	snp	Chr16	4541746	4541746	4541746	G	A
2	1	1	1	2	2	140	snp	Chr16	4541754	4541754	4541754	C	T
2	1	1	1	2	2	141	snp	Chr16	4541818	4541818	4541818	C	T
							4	chr16	4541844
2	1	1	1	2	2	142	snp	Chr16	4542096	4542096	4542096	G	T	E4_2357	265	H	N
0	1	1	1	0	0	143	snp	Chr16	4542301	4542301	4542301	T	G	E4_2152	196	L	P
0	1	1	1	0	0	144	snp	Chr16	4542302	4542302	4542302	A	G	E4_2151	196
0	1	1	1	0	0	145	snp	Chr16	4542312	4542312	4542312	T	G	E4_2141	193	I	L
0	1	1	1	0	0	146	snp	Chr16	4542317	4542317	4542317	G	A	E4_2136	191	T	V
2	1	1	1	2	2	147	snp	Chr16	4542318	4542318	4542318	T	C	E4_2135	191
0	1	1	1	0	0	148	snp	Chr16	4542331	4542331	4542331	G	T	E4_2122	186
0	1	1	1	0	0	149	snp	Chr16	4542332	4542332	4542332	C	T	E4_2121	186	S	K
0	1	1	1	0	0	150	snp	Chr16	4542336	4542336	4542336	T	C	E4_2117	185	N	D
0	1	1	1	0	0	151	snp	Chr16	4542346	4542346	4542346	C	A	E4_2107	181	G	N
0	1	1	1	0	0	152	snp	Chr16	4542347	4542347	4542347	C	T	E4_2106	181
0	1	1	1	0	0	153	snp	Chr16	4542348	4542348	4542348	C	T	E4_2105	181
0	1	1	1	0	0	154	snp	Chr16	4542350	4542350	4542350	G	T	E4_2103	180	T	N
2	1	1	1	2	2	155	snp	Chr16	4542360	4542360	4542360	T	C	E4_2093	177	I	V
2	1	1	1	2	2	156	snp	Chr16	4542361	4542361	4542361	G	A	E4_2092	176
0	1	1	1	0	0	157	snp	Chr16	4542376	4542376	4542376	C	T	E4_2077	171
0	1	1	1	0	0	158	snp	Chr16	4542380	4542380	4542380	A	T	E4_2073	170	I	N
0	1	1	0	1	1	159	snp	Chr16	4542389	4542389	4542389	T	C	E4_2064	167	K	R
0	1	1	1	0	0	160	snp	Chr16	4542397	4542397	4542397	G	A	E4_2056	164
0	1	1	1	0	0	161	snp	Chr16	4542404	4542404	4542404	C	A	E4_2049	162	R	I
2	1	1	1	2	2	162	snp	Chr16	4542411	4542411	4542411	G	C	E4_2042	160	Q	E
2	1	1	1	2	2	163	snp	Chr16	4542448	4542448	4542448	G	A	E4_2005	147
							4	chr16	4542503
2	1	1	1	2	2	164	snp	Chr16	4542539	4542539	4542539	G	T
2	1	1	1	2	2	165	snp	Chr16	4542609	4542609	4542609	A	G
2	1	1	1	2	2	166	snp	Chr16	4542626	4542626	4542626	G	A
0	1	1	1	0	0	167	snp	Chr16	4542630	4542630	4542630	C	T
0	1	1	1	0	0	168	snp	Chr16	4542747	4542747	4542747	G	A
2	1	1	1	2	2	169	snp	Chr16	4542757	4542757	4542757	T	C
2	1	1	1	1	1	170	snp	Chr16	4542772	4542772	4542772	A	C
2	1	1	1	2	2	171	snp	Chr16	4542796	4542796	4542796	C	T
2	1	1	1	2	2	172	ins	Chr16	4542883	4542883	4542884	-	C
2	1	1	1	2	2	173	snp	Chr16	4542936	4542936	4542936	G	A
2	1	1	1	2	2	174	snp	Chr16	4542961	4542961	4542961	C	T
2	1	1	1	2	2	175	snp	Chr16	4543078	4543078	4543078	G	C
							3	chr16	4543245
0	0	0	0	1	1	176	snp	Chr16	4543321	4543321	4543321	C	T	E3_1132	105
0	0	0	0	1	1	177	snp	Chr16	4543340	4543340	4543340	C	T	E3_1113	99	R	H
2	1	1	1	2	2	178	snp	Chr16	4543550	4543550	4543550	C	G	E3_903	29	S	T
2	1	1	1	1	1	179	snp	Chr16	4543567	4543567	4543567	G	A	E3_886	23
							3	chr16	4543595
2	1	1	1	2	2	180	del	Chr16	4543946	4543947	4543956	ATATATATTT	-
2	1	1	1	2	2	181	ins	Chr16	4543970	4543970	4543971	-	T
2	1	1	1	2	2	182	ins	Chr16	4543996	4543996	4543997	-	TA
2	1	1	1	2	2	183	snp	Chr16	4544049	4544049	4544049	G	A
0	0	0	0	1	1	184	snp	Chr16	4544211	4544211	4544211	C	T
0	0	0	0	1	1	185	snp	Chr16	4544235	4544235	4544235	G	A
0	0	0	0	1	1	186	snp	Chr16	4544282	4544282	4544282	G	C
0	0	0	0	1	1	187	snp	Chr16	4544320	4544320	4544320	G	T
2	1	1	1	1	1	188	snp	Chr16	4544355	4544355	4544355	C	T
0	0	0	0	1	1	189	snp	Chr16	4544395	4544395	4544395	G	A
							2	chr16	4544407
2	1	1	1	1	1	190	snp	Chr16	4544461	4544461	4544461	G	T	5'UTR_-9
2	1	1	1	1	1	191	snp	Chr16	4544485	4544485	4544485	C	T	5'UTR_-33
							2	chr16	4544506
0	0	0	0	1	1	192	snp	Chr16	4544553	4544553	4544553	A	T
2	1	1	1	1	1	193	snp	Chr16	4544663	4544663	4544663	C	T
2	1	1	1	1	1	194	snp	Chr16	4544707	4544707	4544707	A	G
0	0	0	0	1	1	195	snp	Chr16	4544969	4544969	4544969	C	T
2	1	1	1	2	2	196	snp	Chr16	4545002	4545002	4545002	G	A
2	1	1	1	2	2	197	snp	Chr16	4545031	4545031	4545031	C	T
0	0	0	0	1	1	198	ins	Chr16	4545221	4545221	4545222	-	G
0	0	0	0	1	1	199	snp	Chr16	4545771	4545771	4545771	C	T
0	0	0	0	1	1	200	snp	Chr16	4545815	4545815	4545815	T	C
0	1	1	1	0	0	201	snp	Chr16	4545919	4545919	4545919	T	C
0	1	1	1	0	0	202	snp	Chr16	4545960	4545960	4545960	T	C
0	1	1	1	0	0	203	snp	Chr16	4546014	4546014	4546014	A	C
0	1	1	1	0	0	204	snp	Chr16	4546048	4546048	4546048	T	G
0	1	1	1	1	1	205	snp	Chr16	4546098	4546098	4546098	A	G
0	1	1	1	1	1	206	snp	Chr16	4546114	4546114	4546114	T	C
0	1	1	1	1	1	207	snp	Chr16	4546231	4546231	4546231	A	G
0	1	1	1	0	0	208	snp	Chr16	4546301	4546301	4546301	G	A
0	1	1	1	0	0	209	snp	Chr16	4546498	4546498	4546498	G	C
0	1	1	1	0	0	210	snp	Chr16	4546708	4546708	4546708	G	A
0	1	0	0	1	1	211	snp	Chr16	4546823	4546823	4546823	C	G
0	1	1	1	0	0	212	snp	Chr16	4546905	4546905	4546905	A	G
0	1	1	1	0	0	213	snp	Chr16	4547007	4547007	4547007	T	C
0	1	1	1	0	0	214	snp	Chr16	4547014	4547014	4547014	G	C
0	1	1	1	0	0	215	snp	Chr16	4547150	4547150	4547150	A	C
0	1	1	1	0	0	216	snp	Chr16	4547244	4547244	4547244	A	G
0	0	0	0	1	1	217	snp	Chr16	4547508	4547508	4547508	G	A
0	0	0	0	1	1	218	snp	Chr16	4547523	4547523	4547523	C	G
0	1	1	1	1	1	219	snp	Chr16	4547834	4547834	4547834	T	C
0	0	0	0	1	1	220	snp	Chr16	4547951	4547951	4547951	C	A
1	0	0	0	0	0	221	snp	Chr16	4548045	4548045	4548045	G	A
0	1	1	1	0	0	222	snp	Chr16	4548790	4548790	4548790	G	A
0	1	1	1	0	0	223	snp	Chr16	4548949	4548949	4548949	T	C
0	1	1	1	0	0	224	snp	Chr16	4549041	4549041	4549041	A	C
0	1	1	1	0	0	225	snp	Chr16	4549379	4549379	4549379	C	T
0	1	1	1	0	0	226	snp	Chr16	4549550	4549550	4549550	C	T
0	1	1	1	0	0	227	snp	Chr16	4549555	4549555	4549555	C	T
0	0	0	0	1	1	228	snp	Chr16	4550131	4550131	4550131	C	T
0	1	1	1	0	0	229	snp	Chr16	4550253	4550253	4550253	A	T
2	0	0	1	0	0	230	snp	Chr16	4550431	4550431	4550431	C	T
0	1	1	1	0	0	231	snp	Chr16	4550782	4550782	4550782	A	G
0	1	1	1	0	0	232	snp	Chr16	4550827	4550827	4550827	G	A
0	1	1	1	1	1	233	snp	Chr16	4551381	4551381	4551381	A	G
							1	chr16	4551476
							1	chr16	4551521
2	1	1	2	1	1	234	ins	Chr16	4551891	4551891	4551892	-	AGAG
0	1	1	1	0	0	235	snp	Chr16	4552007	4552007	4552007	C	G
0	0	0	0	1	1	236	snp	Chr16	4552029	4552029	4552029	A	G
2	0	0	1	0	0	237	snp	Chr16	4552061	4552061	4552061	C	T
0	1	1	1	0	0	238	snp	Chr16	4552101	4552101	4552101	G	A
0	0	0	0	1	1	239	snp	Chr16	4552358	4552358	4552358	G	A
2	1	1	1	1	1	240	snp	Chr16	4552809	4552809	4552809	T	C
2	1	1	1	1	1	241	snp	Chr16	4552831	4552831	4552831	A	G
2	2	2	2	1	1	242	snp	Chr16	4552838	4552838	4552838	C	T
2	1	1	1	1	1	243	snp	Chr16	4552841	4552841	4552841	G	A
2	1	1	1	1	1	244	snp	Chr16	4552862	4552862	4552862	C	G
2	1	1	1	1	1	245	snp	Chr16	4552883	4552883	4552883	T	C
2	1	1	1	1	1	246	snp	Chr16	4552884	4552884	4552884	G	A
2	1	1	1	1	1	247	snp	Chr16	4552895	4552895	4552895	T	G
2	1	1	1	1	1	248	del	Chr16	4552907	4552908	4552925	GTGGGCCTCTGAGTGGGC	-
2	1	1	1	1	1	249	snp	Chr16	4552971	4552971	4552971	T	G
2	1	1	1	1	1	250	snp	Chr16	4552973	4552973	4552973	G	A
2	1	1	1	1	1	251	snp	Chr16	4553010	4553010	4553010	A	G
2	1	1	1	1	1	252	snp	Chr16	4553040	4553040	4553040	C	T
2	1	1	1	1	1	253	del	Chr16	4553058	4553059	4553063	TCCTT	-
2	1	1	1	1	1	254	del	Chr16	4553064	4553065	4553066	TC	-
0	0	0	0	1	1	255	snp	Chr16	4553188	4553188	4553188	T	A
0	1	1	1	0	0	256	snp	Chr16	4553757	4553757	4553757	C	T
0	0	0	0	1	1	257	snp	Chr16	4553769	4553769	4553769	T	A
0	0	0	0	1	1	258	snp	Chr16	4553781	4553781	4553781	C	G
0	0	0	0	1	1	259	snp	Chr16	4553861	4553861	4553861	T	C
0	0	0	0	1	1	260	snp	Chr16	4553862	4553862	4553862	G	A
0	1	1	1	0	0	261	ins	Chr16	4553905	4553905	4553906	-	T
0	1	1	1	0	0	262	snp	Chr16	4553928	4553928	4553928	C	T
0	1	1	1	0	0	263	snp	Chr16	4553980	4553980	4553980	G	C
0	1	1	1	0	0	264	snp	Chr16	4554135	4554135	4554135	T	G
0	1	1	1	1	1	265	snp	Chr16	4554347	4554347	4554347	A	G
0	1	1	1	0	0	266	snp	Chr16	4554517	4554517	4554517	C	T
0	1	1	1	0	0	267	snp	Chr16	4554543	4554543	4554543	A	G
0	1	1	1	1	1	268	snp	Chr16	4554587	4554587	4554587	T	C
0	1	1	1	0	0	269	snp	Chr16	4554591	4554591	4554591	A	G
